# Supplementary material for: The Enduring Relevance of Semiempirical Quantum Mechanics
Source: J Phys Chem A. 2025 Sep 3;129(37):8465–77. doi: 10.1021/acs.jpca.5c03425 (PMC12451668; doi:10.1021/acs.jpca.5c03425)
Supplement: Supplementary file 1 [file jp5c03425_si_001.zip]

Archive with 36 entries (35 files):
- data/
- data/quantum-espresso.txt
- data/desmond.txt
- data/amber.txt
- data/fit2.out
- data/nwchem.txt
- data/orca.txt
- data/fit1.out
- data/turbomole.txt
- data/wien2k.txt
- data/openmm.txt
- data/hydrogen_basis1.data
- data/adf.txt
- data/lammps.txt
- data/index.txt
- data/abinit.txt
- data/molpro.txt
- data/hydrogen_basis0.data
- data/gamess.txt
- data/hydrogen_basis3.data
- data/dftb.txt
- data/gromacs.txt
- data/namd.txt
- data/cp2k.txt
- data/hydrogen_basis2.data
- data/qchem.txt
- data/castep.txt
- data/atomistic-simulation-engines.csv
- __MACOSX/data/._atomistic-simulation-engines.csv
- data/xtb.txt
- data/siesta.txt
- data/mopac.txt
- data/vasp.txt
- data/gaussian.txt
- data/charmm.txt
- data/dmol3.txt
