# Supplementary material for: The Enduring Relevance of Semiempirical Quantum Mechanics
Source: J Phys Chem A. 2025 Sep 3;129(37):8465–77. doi: 10.1021/acs.jpca.5c03425 (PMC12451668; doi:10.1021/acs.jpca.5c03425)
Supplement: Supplementary file 1 [file jp5c03425_si_001.zip › data/quantum-espresso.txt]

2024 4750
2023 4460
2022 4230
2021 3920
2020 3340
2019 2710
2018 2440
2017 2410
2016 2070
2015 1820
2014 1570
2013 1310
2012 1020
2011 808
2010 619
2009 475
2008 312
2007 184
2006 104
2005 18
2004 8
