# Supplementary material for: The Enduring Relevance of Semiempirical Quantum Mechanics
Source: J Phys Chem A. 2025 Sep 3;129(37):8465–77. doi: 10.1021/acs.jpca.5c03425 (PMC12451668; doi:10.1021/acs.jpca.5c03425)
Supplement: Supplementary file 1 [file jp5c03425_si_001.zip › data/desmond.txt]

2024 2970
2023 2030
2022 1780
2021 1240
2020 908
2019 654
2018 649
2017 539
2016 404
2015 303
2014 295
2013 232
2012 208
2011 156
2010 125
2009 92
2008 54
2007 50
2006 38
2005 25
