# Supplementary material for: The Enduring Relevance of Semiempirical Quantum Mechanics
Source: J Phys Chem A. 2025 Sep 3;129(37):8465–77. doi: 10.1021/acs.jpca.5c03425 (PMC12451668; doi:10.1021/acs.jpca.5c03425)
Supplement: Supplementary file 1 [file jp5c03425_si_001.zip › data/amber.txt]

2024 9390
2023 7920
2022 8010
2021 7130
2020 5980
2019 5590
2018 5130
2017 4620
2016 4530
2015 4110
2014 3930
2013 3680
2012 3410
2011 2930
2010 2670
2009 2460
2008 2270
2007 1900
2006 1900
2005 1560
2004 1470
2003 1320
2002 1120
2001 1090
2000 1030
1999 976
1998 809
1997 872
1996 814
1995 672
1994 616
1993 494
1992 383
1991 380
1990 306
1989 192
1988 140
1987 89
1986 57
1985 24
1984 17
1983 15
1982 12
1981 4
