# Supplementary material for: The Enduring Relevance of Semiempirical Quantum Mechanics
Source: J Phys Chem A. 2025 Sep 3;129(37):8465–77. doi: 10.1021/acs.jpca.5c03425 (PMC12451668; doi:10.1021/acs.jpca.5c03425)
Supplement: Supplementary file 1 [file jp5c03425_si_001.zip › data/fit2.out]

20.0 0.04999849803534258 -0.04999973747429343 -1.2801548171144283e-09 0.0500190523355849 -4.332032733651557e-10 6.758066666055715e-06
19.6 0.05101876338055415 -0.05102073251901224 -1.8596463146159276e-08 0.05104073045303855 2.793415247577906e-08 6.831337393033843e-06
19.2 0.052081547917171116 -0.0520844077910434 -6.455587023949035e-09 0.052105322817772 -1.5990950770675354e-08 6.917291342227654e-06
18.8 0.053189544927710754 -0.053193389253735214 -1.2995889574688654e-08 0.05321531403079845 -1.2246137261025362e-08 7.0198300741314635e-06
18.4 0.05434567465806118 -0.05435060753123369 -1.04541924680522e-08 0.054373647947593834 7.153046508068195e-08 7.142362462871113e-06
18.0 0.05555323755675502 -0.05555939837183822 -9.507218182203353e-07 0.055583697884917085 2.0449049320926732e-06 7.288644234533608e-06
17.6 0.05681564879367808 -0.056823177891825734 -8.211921339264016e-08 0.056848876795275054 3.2898218098815445e-07 7.463882809998176e-06
17.2 0.058136767885625745 -0.05814591965829652 -6.582418939345545e-07 0.05817337213659795 1.018292538177314e-06 7.671764393848436e-06
16.8 0.05952075430625096 -0.05953153238627614 -2.308810172009491e-07 0.059560561968630105 -2.6796669641796853e-08 7.924260028512071e-06
16.4 0.06097225574576201 -0.06098507327173494 -5.001728234745926e-07 0.0610162866188879 -6.919873411624e-09 8.223185383276336e-06
16.0 0.06249629448015904 -0.06251130627999084 -7.90041741618813e-06 0.06254476885645749 1.4211050523553394e-05 8.583426120289723e-06
15.6 0.0640984761748307 -0.06411586720932516 -5.2493659749214936e-08 0.06415165784170511 -2.0650828479675336e-06 9.018019046168223e-06
15.2 0.06578494369249556 -0.0658052007264335 -9.262913382449731e-07 0.06584396033944821 -1.9264525795137925e-06 9.531995003519626e-06
14.8 0.0675624962007991 -0.06758593712109534 -1.4739374326825693e-05 0.06762791553181616 2.362403013301862e-05 1.0150441366113443e-05
14.4 0.06943872053307522 -0.06946594578010176 -1.5994606943824755e-05 0.06951188851554478 2.31862996804852e-05 1.0887179816662961e-05
14.0 0.07142202884685518 -0.07145336033497492 -1.808498988366908e-05 0.07150338524828176 2.2896816355181357e-05 1.1771298659529145e-05
13.6 0.07352228583574734 -0.07355870097846644 -1.637164627628647e-05 0.07361404003091195 1.2922035929549728e-05 1.2821712766529371e-05
13.2 0.07574942564543259 -0.07579132464352255 -2.1931221626262665e-05 0.0758520717293933 1.4464692643038559e-05 1.408207663027544e-05
12.8 0.07811589962533731 -0.07816461506726782 -3.146747045876357e-05 0.07823245629181166 1.941358341534291e-05 1.5583915491295633e-05
12.4 0.08063481879163108 -0.08069129270051989 -4.616759179066172e-05 0.08076700931157425 2.820042467337023e-05 1.7388183767776892e-05
12.0 0.08332151624374887 -0.08338710708646652 -6.106991531794242e-05 0.0834720485928933 2.7914227444013968e-05 1.9561793206583794e-05
11.6 0.08619334553409878 -0.0862697543997474 -8.209648986310294e-05 0.08636564197570747 2.6143731712169574e-05 2.2199212893675293e-05
11.2 0.08927009556705348 -0.08935940205536004 -0.00011132632463696608 0.08946832323940401 2.0958442912089175e-05 2.5433704366303966e-05
10.8 0.09257448919099706 -0.09267928031597537 -0.00015205835128263322 0.09280383454697724 1.0298247440933276e-05 2.9460321939837134e-05
10.4 0.09613274291855123 -0.09625628781710718 -0.00021718089875061628 0.09639974914765613 7.882242735530532e-06 3.457292908031119e-05
10.0 0.09997520724990637 -0.10012158015803134 -0.00030543387220121536 0.10028810560747504 -6.628858710900599e-06 4.1219851318295596e-05
9.8 0.10201377859511149 -0.10217332335660187 -0.00035791769025037077 0.10235303821647086 -2.6012491636255467e-05 4.532153267036437e-05
9.6 0.10413722951325727 -0.1043115393932327 -0.00041984090506269264 0.10450622814676964 -5.088354986623346e-05 5.008777265508365e-05
9.4 0.1063508597952237 -0.10654159182264762 -0.0004929065830207444 0.10675297710415083 -8.228533459491811e-05 5.565980675315235e-05
9.2 0.1086605281403837 -0.1088695525501407 -0.0005793819840804801 0.10909958960917067 -0.00012102862243158825 6.22080725670742e-05
9.0 0.11107260984889844 -0.11130202517927763 -0.0006815411964390651 0.11155295153220463 -0.00016902446864270435 6.993732526531015e-05
8.8 0.11359408402660048 -0.1138462955847865 -0.0008111225830916129 0.11412071982466561 -0.00021028428571729036 7.909118840574392e-05
8.6 0.11623249439814723 -0.11651001946649887 -0.0009590537478219985 0.11681065533954292 -0.0002722891755130062 8.995670793883354e-05
8.4 0.1189961609021604 -0.1193019439758351 -0.0011287025132150441 0.11963224613026303 -0.0003581129121070735 0.00010286876257964619
8.2 0.12189423705018071 -0.1222314107093903 -0.001325364894462043 0.12259512763772203 -0.0004700448868427776 0.00011821603295201069
8.0 0.12493677850559415 -0.12530871572199037 -0.0015549095887314585 0.1257101157506894 -0.0006108084960850817 0.0001364460632092479
7.8 0.12813483757829947 -0.12854509990107482 -0.0018232562195232953 0.1289890533783311 -0.0007856395775209076 0.0001580733634054436
7.6 0.13150064715882231 -0.13195288627521912 -0.002137360186982599 0.13244492009175923 -0.001000603716661659 0.00018369045080637503
7.4 0.1350477619704543 -0.13554558884912726 -0.002505058978908057 0.13609199160333305 -0.0012633394530549603 0.00021398463087596276
7.2 0.13879131825106863 -0.13933810984633546 -0.002928610425912185 0.1399461930111259 -0.00159649380596609 0.000249764561211446
7.0 0.1427479530178786 -0.14334632574728426 -0.0034121852798280087 0.14402426729274057 -0.00202280271384539 0.00029199845119779193
6.8 0.1469364657580516 -0.14758850388562256 -0.003961096720386467 0.14834686362747948 -0.0025677544255375594 0.0003418658154700792
6.6 0.1513777933683574 -0.15208350008131347 -0.004578497729799204 0.15293399948991857 -0.0032662076921741437 0.0004008220955332458
6.4 0.15609548952564944 -0.15687496994229572 -0.006818411332841174 0.15780449499672375 -0.001102767467882387 0.00047007580899136687
6.2 0.1611161196283389 -0.16194407568137692 -0.0075590845306904375 0.162992702766626 -0.002289984182848457 0.0005524535234991013
6.0 0.1664696945058066 -0.16736289007843067 -0.00982207043131729 0.1685179315312031 -0.0009390539593975962 0.0006495515402939633
5.8 0.1721906630087641 -0.17312846074843355 -0.011792386801464267 0.174412641404263 -0.0006883589541191414 0.0007636527056819627
5.6 0.17831854473670877 -0.17928264719447118 -0.014172928431565597 0.18070301090123925 -0.00023171366251326046 0.0008960061635482775
5.4 0.18489912177404985 -0.18585840075661994 -0.017049162029088082 0.18741442844381279 0.0005166819905532649 0.00104683001173417
5.2 0.19198562546171666 -0.1928912619870321 -0.020536894537136103 0.19456896273740873 0.0016949695286689952 0.0012152418318505977
5.0 0.19963998759574567 -0.20042019097829877 -0.024775108907494892 0.2021852910037707 0.003476043132462124 0.0014002226994066945
4.9 0.20370218282435246 -0.20438474179984317 -0.027231770918167843 0.20617255341496724 0.004667368454394634 0.0014990171396405223
4.8 0.20793424393333498 -0.20849069767665493 -0.029940365424934945 0.21028198994505196 0.006090100958267195 0.0016024573753985363
4.7 0.21234707273166026 -0.21274510067118646 -0.03292459640350181 0.21451650770166839 0.007772703021634344 0.0017112131253422668
4.6 0.21695247606180906 -0.2171559020903607 -0.03621397763143003 0.21887934310988477 0.00975268925557061 0.0018262556476304802
4.5 0.22176330032016997 -0.22173158504948232 -0.03983221230605417 0.22337426802599056 0.012054557532137689 0.0019488576428663411
4.4 0.22679355701685713 -0.22648191837725337 -0.04380893092176113 0.22800582307601683 0.014712048005072835 0.002080572529233669
4.3 0.2320585874457368 -0.23141750914838696 -0.04817004579850958 0.23277934291646343 0.017749732736560008 0.0022231973421806693
4.2 0.23757523875996522 -0.23655011648275842 -0.0529413613838847 0.23770108541093427 0.021189896668457314 0.0023787248011989345
4.1 0.24336206728493906 -0.2418926212636635 -0.058146766248334425 0.24277828449683678 0.025049130031060043 0.002549290751164707
4.0 0.24943956672865653 -0.24745900870666152 -0.06380718099730323 0.24801918585576005 0.029336397816682437 0.002737124570216909
3.9 0.2558304746512326 -0.25326457925377516 -0.06994141253532266 0.25343327016849654 0.03405465173664037 0.002944512669396374
3.8 0.26255987749327486 -0.25932473689028646 -0.07655686104774073 0.2590303749951848 0.03918371698354718 0.0031737889244645894
3.7 0.2696557303194819 -0.2656559709897041 -0.08365799771904779 0.26482145193741 0.04469604236099652 0.003427370036849829
3.6 0.2771492257628683 -0.2722758802996752 -0.09124690300380536 0.2708185849700247 0.05055773631554582 0.0037078570639050242
3.5 0.28507503130624956 -0.27920152692780537 -0.0993132640961362 0.2770338159032392 0.0567101482961829 0.004018224531117309
3.4 0.293471998179338 -0.28645087593925705 -0.1078462538586501 0.2834801451247859 0.06309176426175231 0.00436211404534574
3.3 0.30238301605407153 -0.29403899250278653 -0.1168179144031563 0.2901680054853455 0.06960736037588741 0.004744237082368067
3.2 0.3118567956819537 -0.3019841381558932 -0.12621681382751088 0.2971104885798556 0.07618994897466488 0.005170871509120423
3.1 0.32194762920273806 -0.31030207096960893 -0.1360216242762973 0.30431803593856566 0.08275145321642663 0.005650407829432304
3.0 0.3327162952509149 -0.3190066568628772 -0.14621055560012508 0.3117982809731497 0.0891995240019527 0.006193871590816854
2.9 0.3442315701010615 -0.32811156557305166 -0.1567702332278283 0.31955715027094417 0.09545304920368423 0.006815328067900334
2.8 0.3565711776111051 -0.3376278095678793 -0.16768828276296743 0.3275960938104036 0.10142739315498263 0.007532080945734699
2.7 0.3698234721285691 -0.34756289484202024 -0.1789531544048056 0.3359109294198413 0.10703308566589799 0.008364618788792454
2.6 0.38409146350889484 -0.3579266283074769 -0.19055216723142138 0.34449859288735646 0.11218393363386372 0.009333379062961495
2.5 0.4009148928356821 -0.3737482552325097 -0.20324814370017386 0.35907034529904475 0.12656812460781947 0.010752424292610935
2.4 0.41950783030263106 -0.3908687541850841 -0.2138693411081417 0.3766906324532473 0.13660379298462388 0.01629426041422471
2.3 0.4387093387804058 -0.4079485941471466 -0.2300328033005287 0.38714683749085194 0.15886031018697472 0.022916905964156693
2.2 0.45966978855305896 -0.4257832674889359 -0.24548099501089424 0.39793586997018576 0.17941584429371368 0.031680581671264786
2.1 0.48263691678160375 -0.4445427601221037 -0.26062372366483105 0.40907170506951257 0.19892386261114997 0.041799810662199226
2.0 0.5079082855466893 -0.464398198112885 -0.2757771249176348 0.42057514285075714 0.2178991319916268 0.05302642459955563
1.9 0.5358440976482077 -0.4855244353226057 -0.2911756712806489 0.432467935020202 0.23672610237298203 0.06530661992275788
1.8 0.5668840041673456 -0.5081073042386697 -0.30699474992641546 0.4447718558696637 0.2556922505250974 0.0786659380339835
1.7 0.6015702262892905 -0.5323508355206645 -0.32336447493594234 0.45750959629158955 0.27501030778285773 0.09317030706164525
1.6 0.6405793486271943 -0.5584882475427613 -0.34038832252032375 0.4707079923479389 0.29485428112183654 0.10891247867194835
1.5 0.6847665013545935 -0.5867930617380559 -0.3581517048666412 0.48440222106390196 0.31538032254620263 0.12600824755185147
1.4 0.7352290287316882 -0.6175974305144288 -0.3767369013492053 0.49864486801051217 0.3367660803240621 0.14459668042059634
1.3 0.793399550091628 -0.651318093234262 -0.39623627480403534 0.5135219142910747 0.35925968422375715 0.1648418591082954
1.2 0.8611862129348755 -0.688496449021224 -0.4167645847259751 0.5291824287270049 0.3832565573066527 0.18693554394340428
1.1 0.9411904833210526 -0.7298576051330379 -0.43846029193976616 0.5458808138260948 0.40940141557619497 0.2111003694935009
1.0 1.0370536843597218 -0.776392605914965 -0.4614556340485437 0.5640227983118595 0.43869835679561053 0.23759245442635976
0.9 1.1542405445878545 -0.8299155184404309 -0.48540908066895083 0.584940782711493 0.47304482348314403 0.2673166643905096
0.8 1.3004625298575758 -0.8920476946563313 -0.5105485045050692 0.6089708169254247 0.5146462459836544 0.2999364632415459
0.7 1.4885294348965812 -0.9667716945503737 -0.5362575246681637 0.6389126568396064 0.5678441255006318 0.3352010866187846
0.6 1.7397232590325844 -1.0601445705606842 -0.5596457339008255 0.6775389317276128 0.6404164777169224 0.3717165496731572
0.5 2.0902923980131316 -1.1744163495152047 -0.5713740714012543 0.7233063768132367 0.7337222697534092 0.41150099471735657
