# Supplementary material for: The Enduring Relevance of Semiempirical Quantum Mechanics
Source: J Phys Chem A. 2025 Sep 3;129(37):8465–77. doi: 10.1021/acs.jpca.5c03425 (PMC12451668; doi:10.1021/acs.jpca.5c03425)
Supplement: Supplementary file 1 [file jp5c03425_si_001.zip › data/nwchem.txt]

2024 436
2023 469
2022 543
2021 628
2020 475
2019 587
2018 577
2017 616
2016 555
2015 568
2014 506
2013 522
2012 435
2011 334
2010 330
2009 257
2008 301
2007 249
2006 279
2005 257
2004 167
2003 142
2002 94
2001 78
2000 75
1999 39
1998 31
1997 23
1996 17
1995 15
