# Supplementary material for: The Enduring Relevance of Semiempirical Quantum Mechanics
Source: J Phys Chem A. 2025 Sep 3;129(37):8465–77. doi: 10.1021/acs.jpca.5c03425 (PMC12451668; doi:10.1021/acs.jpca.5c03425)
Supplement: Supplementary file 1 [file jp5c03425_si_001.zip › data/orca.txt]

2024 4100
2023 3220
2022 2810
2021 2300
2020 1860
2019 1530
2018 1320
2017 1100
2016 922
2015 805
2014 694
2013 585
2012 492
2011 391
2010 262
2009 206
2008 144
2007 91
2006 73
2005 58
2004 33
2003 24
2002 21
2001 21
2000 9
1999 7
1998 7
