# Supplementary material for: The Enduring Relevance of Semiempirical Quantum Mechanics
Source: J Phys Chem A. 2025 Sep 3;129(37):8465–77. doi: 10.1021/acs.jpca.5c03425 (PMC12451668; doi:10.1021/acs.jpca.5c03425)
Supplement: Supplementary file 1 [file jp5c03425_si_001.zip › data/fit1.out]

20.0 0.04999945790540244 -0.050000089326952886 -6.065358175026347e-07 0.050019149819443394 -3.838420560655683e-07 7.927771546453393e-06
19.6 0.05101977859686518 -0.05102176089188884 -2.811876496595874e-06 0.05104213691210808 5.04997478162724e-06 7.981647012457065e-06
19.2 0.05208259736215195 -0.052085458770222935 -5.6421471824798696e-06 0.05210663248145092 1.0672577908770916e-05 8.046251984775377e-06
18.8 0.05319077224285522 -0.053194614891356955 -8.767086657741563e-06 0.05321685881124032 1.675963023033624e-05 8.120086043594459e-06
18.4 0.05434711229548595 -0.05435215308837334 -1.210208612292286e-05 0.054375717667400555 2.3487184274016338e-05 8.212761238233087e-06
18.0 0.055554768322658224 -0.05556107450685199 -1.579547253580822e-05 0.05558591419742917 3.0767443655612294e-05 8.320874400844414e-06
17.6 0.05681732040206391 -0.056825053884437864 -1.9832249512385124e-05 0.05685134446651286 3.872439538319287e-05 8.451440590468202e-06
17.2 0.0581385201702474 -0.0581477490942794 -2.4101204388302e-05 0.058175478596811485 4.75341629467789e-05 8.614840422927994e-06
16.8 0.05952271713441759 -0.05953390377518349 -2.912386250699082e-05 0.0595636220633585 5.704623424893266e-05 8.800056749922394e-06
16.4 0.06097442788233056 -0.06098775335360829 -3.4509989374434705e-05 0.06101967173727318 6.761713682098614e-05 9.034718705637091e-06
16.0 0.06249863974237886 -0.06251430332439789 -4.051777632049664e-05 0.06254850959875578 7.926692850748658e-05 9.31840287788889e-06
15.6 0.06410115662414073 -0.06411987286959335 -4.7065143780876505e-05 0.06415733699667708 9.225162497872015e-05 9.682996695423932e-06
15.2 0.06578784820935715 -0.0658097686839503 -5.4540546998095103e-05 0.06585040352757925 0.00010655506405336659 1.0116999968340793e-05
14.8 0.06756564025961304 -0.06759202609882677 -6.242502703156783e-05 0.06763722139892835 0.00012278043476784798 1.0711393526807821e-05
14.4 0.06944248838672565 -0.06947248948521094 -7.28552303417449e-05 0.06952146938473332 0.00013995795661765417 1.1322727982677108e-05
14.0 0.07142672429211946 -0.07144898635967774 -9.548796640712319e-05 0.07148975434157032 0.0001531629565960671 1.1550133427163066e-05
13.6 0.0735271644614152 -0.07355273387423474 -0.00011212230415791279 0.07359676599236775 0.0001757315891464012 1.239043129688917e-05
13.2 0.07575504270701063 -0.075784293477871 -0.0001322597453956263 0.07583194236158754 0.0002012582219458025 1.3440992812768198e-05
12.8 0.07812209312876446 -0.0781560523854572 -0.00015661302338568174 0.07820843487829894 0.00023062446582173093 1.4760395903244432e-05
12.4 0.08064186177287679 -0.08068118733749491 -0.0001869339180166403 0.0807390083558845 0.0002640360384088378 1.643781045837526e-05
12.0 0.08332951001561026 -0.08337468950431733 -0.00022588494397979446 0.08343832778077793 0.0003025320414402855 1.8596613246511626e-05
11.6 0.08620234605171367 -0.08625523203886311 -0.0002748983148958348 0.08632655643263737 0.00034849903131032656 2.1394187583959442e-05
11.2 0.08928038208256348 -0.08934025921157451 -0.0003408671441114283 0.08941860639172036 0.0004008414403981058 2.508219660239918e-05
10.8 0.09258598576489946 -0.09265696043507837 -0.0003322527350402844 0.09274633427113534 0.0002788172542598814 2.9960101192052914e-05
10.4 0.096145701932948 -0.09622763134608191 -0.0003348165672079525 0.09632803180691019 0.00012952043301962005 3.651830108212261e-05
10.0 0.09998978951689573 -0.10008423968704895 -0.00035268459345309854 0.1001974185662681 -5.424065142891756e-05 4.540429166645228e-05
9.8 0.1020292484302299 -0.10213088253281426 -0.00038949996408253046 0.10225152228669661 -0.00012225972834259286 5.099376406339166e-05
9.6 0.10415359364809004 -0.10426251490533262 -0.0004356298939270528 0.10439074406637003 -0.00019953779555475782 5.753086324440287e-05
9.4 0.10636814509463166 -0.10648475358081189 -0.0004926529929423158 0.1066211103064244 -0.0002874014545786796 6.518441826050759e-05
9.2 0.10867875628333586 -0.10880341934428746 -0.0005627624943990973 0.1089484627918597 -0.0003875565476117647 7.415070285543912e-05
9.0 0.11109179769792325 -0.11122482205054418 -0.0006485752506425359 0.11137912438507805 -0.0005019868761540301 8.465663908044076e-05
8.8 0.1136142156479453 -0.11375580807497203 -0.0007532146621685096 0.11391994263017313 -0.0006329887083204367 9.696226816120979e-05
8.6 0.11625359967801954 -0.11640381166995423 -0.0008804115767510458 0.11657833545278264 -0.0007832023154001797 0.00011136243651175065
8.4 0.1190182599715058 -0.11917691080807304 -0.0010346285255997047 0.11936233979497683 -0.0009556328072271383 0.00012818737979837166
8.2 0.12191731650776988 -0.12208388817212501 -0.0012212166805236318 0.12228066410603933 -0.0011536449595198853 0.0001478019873310316
8.0 0.12496062790026703 -0.12513386216732178 -0.0014469115118540216 0.1253420885316285 -0.0013809991194080361 0.00017060397256952767
7.8 0.12815974108961542 -0.12833822349821536 -0.0017189686797736425 0.12855820459137735 -0.0016413035026344462 0.0001970204973562586
7.6 0.13152649175677902 -0.13170761445710777 -0.0020472680348389903 0.13193928129375815 -0.0019383617049150642 0.0002275078441593016
7.4 0.13507445479924782 -0.13525440989424253 -0.0024436902596175446 0.13549737760087155 -0.0022750054041292093 0.00026255202958800435
7.2 0.138818733088018 -0.13899196639212447 -0.0029115165751394073 0.13924553683145677 -0.002675648863899133 0.0003026787187975978
7.0 0.14277613763464464 -0.14293498842698793 -0.0034734631234584444 0.14319793441717707 -0.0031309682045945835 0.00034847857761095363
6.8 0.14696545232956895 -0.14709986753335222 -0.004154203600481811 0.14737079475670758 -0.0036329822838082134 0.0004006499773426144
6.6 0.1514076297018572 -0.15150334223818213 -0.004995060592356707 0.15177893659681702 -0.004149795207395293 0.00046006409935321407
6.4 0.15612629840277156 -0.15616584959216423 -0.006068966049103573 0.1564414026915395 -0.004591383130225512 0.0005278415109205717
6.2 0.16114814395818494 -0.16110532359403987 -0.007262528808333356 0.16137809705314432 -0.005243569754725738 0.0006053079240973587
6.0 0.1665033072320523 -0.16634458315898162 -0.008646207902882732 0.16661103004590544 -0.006033280034137624 0.0006939855937569281
5.8 0.17222635666692937 -0.1719085656555287 -0.010302252197625218 0.17216262635855809 -0.00687129467374316 0.0007952617032743207
5.6 0.17835703885060974 -0.17781820781613236 -0.012131171015868806 0.17805687772366102 -0.008024640785992986 0.0009097908369445432
5.4 0.1849414719363692 -0.1841038798321883 -0.014310689352137586 0.18431562035949808 -0.00921884883419688 0.0010373189531533804
5.2 0.19203332693635816 -0.1907800303973882 -0.016658038360350177 0.19095550989298993 -0.010881566793850769 0.0011770495365313086
5.0 0.19969464035151738 -0.19798574272457053 -0.021544670488907618 0.1979584019230499 -0.0085696373119441 0.0013285860105634617
4.9 0.20376154182943212 -0.20170914267154916 -0.02316321157425416 0.2016145257178957 -0.009350825373695392 0.0014104050852143198
4.8 0.20799768354358464 -0.20566506029529613 -0.02696495441655004 0.20534585469088726 -0.0062568377649887645 0.0014969685887867086
4.7 0.2124152603205661 -0.20971171019017515 -0.030241056263558868 0.2091797433114912 -0.0044475297175018205 0.001590884366233382
4.6 0.21702550100600063 -0.2139086620995326 -0.033968970167009595 0.21310729126969 -0.0020917722246943785 0.0016942250918760857
4.5 0.2218408443446512 -0.2182653344315425 -0.03818878805159211 0.21712929674642953 0.0008603281275707447 0.0018098179005993345
4.4 0.22687484604132316 -0.22279362280241852 -0.04295056953955804 0.2212486636782114 0.004475847454936357 0.0019408366353110573
4.3 0.23214232212686997 -0.22750801450625854 -0.048315808132142625 0.22547010971560782 0.008840735140011281 0.0020906132677852084
4.2 0.2376592560946501 -0.23242300207819233 -0.05431750181887719 0.22980056740570076 0.013986280190899503 0.002262421902706782
4.1 0.24344343848159597 -0.237556690900793 -0.061007505788410014 0.23424934502931596 0.019977112029372694 0.002459266490096483
4.0 0.24951427025386197 -0.24292821911503418 -0.06841731276932636 0.23882858512466065 0.026839661913715857 0.00268370092256008
3.9 0.25589283911297256 -0.24855872928497263 -0.0765789336661262 0.24355217674614363 0.03460063602027176 0.002937703190808145
3.8 0.2626041546613473 -0.25447167099843593 -0.08548060296983091 0.2484412556370237 0.043209854634463 0.0032226145876255476
3.7 0.26967369567821786 -0.2606907748457136 -0.0951352045849876 0.25351286056995526 0.052659947926553666 0.003539148569502924
3.6 0.2771314080281418 -0.2672405455566148 -0.10550312725461128 0.2587897073076407 0.06285217589862682 0.003887466480937723
3.5 0.28501057339679153 -0.27414523103521 -0.11652588678497107 0.2642947696661745 0.0736554505269635 0.004267317635398034
3.4 0.2933485685618649 -0.28142753347403054 -0.12811609166198606 0.27005086064281386 0.08488857984953979 0.004678235559060693
3.3 0.3021875104494391 -0.28910785598559285 -0.14016069565525005 0.27607980786294223 0.0963252913029404 0.0051197801734794495
3.2 0.3115748534182046 -0.297202858756458 -0.15252451892714483 0.28240113044080495 0.10769910309259077 0.005591813596395214
3.1 0.32156425196752597 -0.3057256874878877 -0.16505438506636655 0.28903415197435667 0.11871133600630111 0.006094798776598433
3.0 0.33221659985849 -0.31468438849552693 -0.1775903798251207 0.29599611377798235 0.12904670077475092 0.006630114112695647
2.9 0.3436010836152875 -0.32408011259338076 -0.18995607156996194 0.30330461374521683 0.13835756211538416 0.007200379707090856
2.8 0.35579665398088794 -0.3339074791505079 -0.2019801152374226 0.3109787153408397 0.14629988225971713 0.00780978687148408
2.7 0.36889372754441124 -0.3441484322247421 -0.21346913742530607 0.31903876299943335 0.15248570551060353 0.008464407495253514
2.6 0.38299645358367645 -0.3547680079340937 -0.2242093173702857 0.3275061008810343 0.15648511107662028 0.009172430645583
2.5 0.39822568419646226 -0.3657115684594412 -0.23396326627316338 0.33640772073134617 0.15782894079145582 0.009944226802069588
2.4 0.4147220835118819 -0.3768958103050096 -0.24245869999828162 0.34577328052811274 0.15599387204613985 0.01079208175661125
2.3 0.4326503541933118 -0.38821666037427704 -0.24943655330283923 0.35564249712114493 0.1505070715775183 0.011729413587885783
2.2 0.45220478704456646 -0.3995706043888355 -0.2547239323443109 0.36607376232432537 0.14109706260123656 0.012769409972625231
2.1 0.47361529320833357 -0.4109066464956586 -0.2583884847710056 0.3771507426289602 0.12797455887684125 0.01392345744676596
2.0 0.49715699385866324 -0.42226748708615025 -0.26078703227094596 0.3889789397871255 0.11189060955294358 0.01520030310102304
1.9 0.5231630973279179 -0.4337734648820532 -0.2624322780839978 0.4016627690651951 0.09384914998112626 0.016606819709822418
1.8 0.5520417311530611 -0.4455801588975862 -0.2638291066216323 0.4152872116901214 0.07478128154481416 0.018150302284813673
1.7 0.5842985122522244 -0.4578363722750442 -0.26535716752788824 0.4299147203203666 0.05534012938825348 0.01984162407419652
1.6 0.620567558129355 -0.47067127825484234 -0.26725672924370397 0.44559379650609804 0.03589850034125583 0.021698914771509866
1.5 0.6616533235593642 -0.4841958830642079 -0.2696573635379665 0.46236799413045254 0.01662022114653765 0.023751750295648133
1.4 0.7085927465807352 -0.4985232432537299 -0.2726266354949461 0.4802929462166924 -0.0024395077369494954 0.02604553984049084
1.3 0.7627441607330127 -0.5137738089120335 -0.27617963912276017 0.49944473001593204 -0.02130365486007157 0.028645190545285734
1.2 0.8259223826777639 -0.5300894041359526 -0.2802819303433065 0.5199439131783314 -0.040045241669749716 0.03163707068325771
1.1 0.9006062563284861 -0.5476496341896261 -0.28484222600525316 0.5419842276281307 -0.05877080654690258 0.0351269360191043
1.0 0.9902718329903922 -0.5666731494532751 -0.28969532569916157 0.5658363660696443 -0.07762710155545749 0.03923010881681505
0.9 1.099947669441134 -0.5874373081092861 -0.2946021264993279 0.59186953034178 -0.09677679527355737 0.04405654195702252
0.8 1.237186123772247 -0.6102698998076515 -0.2992047110893152 0.6205600726840662 -0.11641947302152245 0.04969662901457206
0.7 1.4139362424472692 -0.6332903654251469 -0.30346265783171134 0.6485066269640405 -0.13754954292680854 0.056506222043774056
0.6 1.649755766982705 -0.6585028495429526 -0.30575230506584833 0.6764352584073949 -0.15955993227815612 0.06471746977672826
0.5 1.9802403058082132 -0.6881046083980802 -0.3058163123797233 0.7072992379914164 -0.1815947410066606 0.07440435116817531
