# Supplementary material for: The Enduring Relevance of Semiempirical Quantum Mechanics
Source: J Phys Chem A. 2025 Sep 3;129(37):8465–77. doi: 10.1021/acs.jpca.5c03425 (PMC12451668; doi:10.1021/acs.jpca.5c03425)
Supplement: Supplementary file 1 [file jp5c03425_si_001.zip › data/turbomole.txt]

2024 1100
2023 1040
2022 1060
2021 941
2020 971
2019 1030
2018 1060
2017 1150
2016 1140
2015 1110
2014 1120
2013 1010
2012 928
2011 933
2010 802
2009 784
2008 679
2007 536
2006 423
2005 398
2004 290
2003 231
2002 200
2001 139
2000 150
1999 161
1998 116
1997 102
1996 131
1995 108
1994 100
1993 79
1992 60
1991 53
1990 24
1989 20
