# Supplementary material for: The Enduring Relevance of Semiempirical Quantum Mechanics
Source: J Phys Chem A. 2025 Sep 3;129(37):8465–77. doi: 10.1021/acs.jpca.5c03425 (PMC12451668; doi:10.1021/acs.jpca.5c03425)
Supplement: Supplementary file 1 [file jp5c03425_si_001.zip › data/wien2k.txt]

2024 2190
2023 1620
2022 1710
2021 1610
2020 1600
2019 1570
2018 1490
2017 1490
2016 1460
2015 1410
2014 1370
2013 1380
2012 1270
2011 1110
2010 1050
2009 990
2008 855
2007 789
2006 712
2005 657
2004 549
2003 464
2002 361
2001 295
2000 202
1999 194
1998 93
1997 54
1996 31
1995 23
1994 12
1993 4
1992 7
1991 1
1990 3
