# Supplementary material for: The Enduring Relevance of Semiempirical Quantum Mechanics
Source: J Phys Chem A. 2025 Sep 3;129(37):8465–77. doi: 10.1021/acs.jpca.5c03425 (PMC12451668; doi:10.1021/acs.jpca.5c03425)
Supplement: Supplementary file 1 [file jp5c03425_si_001.zip › data/openmm.txt]

2024 1750
2023 1270
2022 1020
2021 781
2020 647
2019 410
2018 355
2017 204
2016 138
2015 89
2014 47
2013 43
2012 34
2011 43
2010 27
2009 7
