# Supplementary material for: The Enduring Relevance of Semiempirical Quantum Mechanics
Source: J Phys Chem A. 2025 Sep 3;129(37):8465–77. doi: 10.1021/acs.jpca.5c03425 (PMC12451668; doi:10.1021/acs.jpca.5c03425)
Supplement: Supplementary file 1 [file jp5c03425_si_001.zip › data/hydrogen_basis1.data]

0.5 2.0000000014210744 0.41401168191505366 2.1770776477373097 -0.42226122905191543 1.1804880849522996 1.180488084952298 6.0000000042632236 3.329175884767438 5.21589648134285 5.215896481342867 1.3974165941395702 3.1337935830601134 3.1337935830601644 3.4347244475221075 3.4347244475221568 5.086688866907567 3.1337935830601316 3.1337935830601444 5.0866888669075845 1.9471934187104614 1.947193418710497 3.593307189837933 3.5933071898379256
0.6 1.666666667850895 0.11865455600132035 1.715578621508948 -0.6876998777663486 0.7465029165941485 0.7465029165941466 5.000000003552685 2.4119773229098262 4.1437899054912535 4.143789905491257 0.5528295125978335 2.133843344044841 2.133843344044854 2.4308499040291105 2.430849904029123 3.9248527387166154 2.1338433440448425 2.1338433440448528 3.924852738716611 1.0076482987874056 1.0076482987874282 2.4929822964666597 2.4929822964666566
0.7 1.4285714295864815 -0.08078212173955523 1.3689015717109447 -0.8574525395854209 0.42732768142862754 0.4273276814286273 4.285714288759445 1.780922999600702 3.372910059812127 3.3729100598121344 -0.0061974350402351774 1.434879259677663 1.43487925967767 1.7274863060495225 1.7274863060495291 3.0791960978877713 1.4348792596776625 1.434879259677671 3.079196097887773 0.36759751973171273 0.36759751973172916 1.7079257867775923 1.70792578677759
0.7999999999999999 1.2500000008881713 -0.22071335646457513 1.0981994431474156 -0.9684974956236143 0.18361387594692147 0.1836138759469217 3.750000002664514 1.3273487989699158 2.792995149497117 2.792995149497122 -0.3896523875895319 0.9253275632890796 0.9253275632890876 1.2131565258769412 1.2131565258769546 2.4366982463913285 0.9253275632890756 0.9253275632890889 2.4366982463913285 -0.08559910682333394 -0.08559910682331973 1.124014277669855 1.1240142776698505
0.8999999999999999 1.1111111119005967 -0.32145616872690885 0.8811016831701786 -1.0415035484629527 -0.007325927485407391 -0.007325927485407835 3.3333333357017905 0.9907586865148374 2.3421947610837752 2.3421947610837757 -0.658828816565602 0.5425309076281803 0.5425309076281826 0.8252842976318644 0.8252842976318693 1.933442961458038 0.5425309076281772 0.5425309076281803 1.9334429614580362 -0.4151908960373829 -0.41519089603737935 0.6766899037337999 0.6766899037337994
0.9999999999999999 1.0000000007105374 -0.3952323585596764 0.7034340348443159 -1.0889014021290868 -0.15985896525370968 -0.1598589652537108 3.000000002131612 0.7348332423424528 1.9828100712392644 1.9828100712392658 -0.8505012529847544 0.24831272008123717 0.24831272008124028 0.5257584406449785 0.5257584406449811 1.5299304439984729 0.2483127200812385 0.2483127200812416 1.5299304439984733 -0.6596489774904875 -0.6596489774904848 0.3261025014715804 0.32610250147157904
1.0999999999999999 0.909090909736852 -0.4498238312885672 0.5556872710201178 -1.1185859890344827 -0.28360345937873177 -0.28360345937873155 2.727272729210556 0.5364905150811063 1.6904831220654821 1.690483122065484 -0.9879788467216528 0.018058272849712953 0.01805827284971606 0.29001418679879354 0.290014186798802 1.2002990779392837 0.018058272849715173 0.018058272849716506 1.2002990779392821 -0.843691579249918 -0.8436915792499105 0.0462315936371982 0.04623159363719864
1.1999999999999997 0.8333333339254477 -0.49040845702444147 0.43123695532926765 -1.1357829235250412 -0.3852338837944803 -0.38523388379448054 2.500000001776343 0.3804019430672594 1.448780788059719 1.44878078805972 -1.086659411424014 -0.16476660465020831 -0.16476660465020743 0.10155284909783147 0.10155284909783457 0.9269207757260152 -0.1647666046502092 -0.16476660465020743 0.9269207757260112 -0.9838278540843453 -0.9838278540843444 -0.18057595098475865 -0.1805759509847582
1.2999999999999998 0.7692307697773363 -0.5205535349700144 0.32532188713307464 -1.1440628448945924 -0.4695196389969366 -0.46951963899693727 2.3076923093320088 0.25602812500698935 1.246221499628274 1.246221499628276 -1.1570416797454102 -0.3116337349008047 -0.31163373490080204 -0.05107485128646294 -0.05107485128646161 0.697379558442432 -0.31163373490080426 -0.3116337349008025 0.6973795584424305 -1.09141815445096 -1.0914181544509578 -0.3666667262907075 -0.3666667262907066
1.4 0.7142857147932408 -0.542787793328983 0.2344216172549647 -1.1459292449834382 -0.5399611793478 -0.5399611793477989 2.1428571443797226 0.15591407077561747 1.0745408570586237 1.0745408570586246 -1.2064676349933858 -0.4307229630088609 -0.43072296300886004 -0.17603715010841148 -0.17603715010841103 0.5026755630485 -0.43072296300886226 -0.43072296300886137 0.5026755630484987 -1.1744774143415864 -1.1744774143415833 -0.5209090034823678 -0.5209090034823682
1.4999999999999998 0.6666666671403582 -0.5589475695175806 0.15586537497426012 -1.143176700963374 -0.5991920421130131 -0.5991920421130134 2.0000000014210744 0.074658563718347 0.9276347246004133 0.9276347246004135 -1.2401827598583837 -0.52800811620931 -0.5280081162093082 -0.27930491108620226 -0.2793049110862005 0.3361156343561076 -0.5280081162093109 -0.5280081162093082 0.33611563435610403 -1.238787137281308 -1.238787137281307 -0.649828609560613 -0.649828609560613
1.5999999999999996 0.6250000004440858 -0.57039440398198 0.08758014129911895 -1.1371168307390493 -0.6492386488348872 -0.649238648834887 1.8750000013322572 0.00826645614027055 0.8008916844227756 0.8008916844227776 -1.262005183175509 -0.607945973164467 -0.6079459731644661 -0.3653382883261622 -0.3653382883261609 0.19260651872330303 -0.6079459731644683 -0.6079459731644661 0.19260651872330148 -1.2886028822264766 -1.2886028822264743 -0.758335251259193 -0.7583352512591952
1.6999999999999997 0.5882352945356101 -0.5781559484310314 0.027924770499667573 -1.1287243717835866 -0.6916911546959416 -0.6916911546959424 1.7647058836068306 -0.04627105223982153 0.690758667909094 0.6907586679090949 -1.2747594125073292 -0.6739248113272254 -0.6739248113272236 -0.4375331516101779 -0.4375331516101766 0.06819309452385713 -0.6739248113272271 -0.6739248113272258 0.06819309452385669 -1.327114358200446 -1.327114358200442 -0.8501969281021315 -0.8501969281021315
1.7999999999999998 0.5555555559502984 -0.583019734031205 -0.024421270622863145 -1.118733907189294 -0.7278176156814603 -0.7278176156814608 1.6666666678508952 -0.09125574134466907 0.5944512385098915 0.5944512385098919 -1.280564154719126 -0.72856280307303 -0.7285628030730291 -0.4985175958882224 -0.4985175958882211 -0.04024940953459577 -0.7285628030730291 -0.7285628030730287 -0.040249409534596436 -1.3567501930702668 -1.3567501930702646 -0.9283550835048744 -0.9283550835048744
1.8999999999999997 0.5263157898476511 -0.5855972858005878 -0.07053411027810363 -1.1077056438259958 -0.7586419454181506 -0.7586419454181512 1.5789473695429534 -0.12847298437921872 0.5097558777291342 0.5097558777291351 -1.281027970696179 -0.7739109295943223 -0.7739109295943218 -0.5503531389085365 -0.5503531389085361 -0.1352247271409972 -0.7739109295943227 -0.773910929594321 -0.13522472714099765 -1.3793840158133799 -1.379384015813378 -0.9951379878657378 -0.9951379878657391
1.9999999999999996 0.5000000003552687 -0.5863690834565587 -0.11129924306112948 -1.096071283194053 -0.7849988576978113 -0.7849988576978117 1.500000001065806 -0.15932491220339484 0.43489173198619 0.43489173198619113 -1.2773855118272626 -0.8115944479915176 -0.8115944479915149 -0.594674562053978 -0.5946745620539771 -0.21876162095378282 -0.8115944479915189 -0.811594447991518 -0.2187616209537846 -1.3964772892285144 -1.3964772892285136 -1.0524090676400015 -1.0524090676399989
2.0999999999999996 0.47619047652882723 -0.5857167394010108 -0.14745090860291915 -1.0841665569476666 -0.807574072860872 -0.8075740728608718 1.4285714295864818 -0.18492537327584957 0.36841138497311965 0.36841138497311965 -1.2705943834257174 -0.842914168129802 -0.8429141681297994 -0.6327896301296891 -0.6327896301296883 -0.29251908086233325 -0.8429141681298002 -0.8429141681297998 -0.2925190808623337 -1.409180888240774 -1.4091808882407717 -1.1016733842058422 -1.1016733842058426
2.1999999999999997 0.454545454868426 -0.5839463611972371 -0.1796019852452745 -1.072254442659197 -0.8269347494686166 -0.8269347494686163 1.363636364605278 -0.2061687907934746 0.3091278347761115 0.30912783477611216 -1.261405089095056 -0.8689207289767666 -0.8689207289767662 -0.6657519347076746 -0.6657519347076724 -0.3578645127725393 -0.8689207289767671 -0.8689207289767671 -0.35786451277254017 -1.4184089306584085 -1.418408930658408 -1.1441564848795442 -1.144156484879543
2.3 0.4347826090045813 -0.5813056823837351 -0.20826728316624255 -1.0605416847225242 -0.8435530420513747 -0.8435530420513749 1.3043478270137439 -0.22378075269082798 0.25605962664035165 0.2560596266403523 -1.2504120496159874 -0.8904700925821116 -0.8904700925821099 -0.6944151840024129 -0.694415184002412 -0.4159333162547687 -0.8904700925821134 -0.8904700925821112 -0.4159333162547709 -1.4248932286148295 -1.4248932286148268 -1.1808641749951285 -1.180864174995128
2.3999999999999995 0.41666666696272386 -0.577996726571619 -0.23388194975559123 -1.0491904749612517 -0.857824536516482 -0.8578245365164818 1.2500000008881715 -0.23835557574467847 0.20838899399265176 0.20838899399265198 -1.2380910453429699 -0.9082655183954136 -0.9082655183954131 -0.7194743178961047 -0.7194743178961043 -0.4676749997000098 -0.908265518395414 -0.9082655183954123 -0.4676749997000098 -1.429223749592168 -1.4292237495921658 -1.212628447843289 -1.2126284478432885
2.4999999999999996 0.4000000002842149 -0.5741852503479936 -0.25681608859651783 -1.0383266733491259 -0.8700827256553175 -0.8700827256553182 1.2000000008526446 -0.25038445057850134 0.16542958364578597 0.1654295836457862 -1.2248267940100257 -0.9228895516563533 -0.9228895516563524 -0.7414970753972645 -0.741497075397263 -0.5138891728892776 -0.9228895516563542 -0.9228895516563529 -0.5138891728892796 -1.4318787695525728 -1.431878769552571 -1.240142992062412 -1.240142992062412
2.5999999999999996 0.38461538488866814 -0.5700078555742185 -0.27738638716282055 -1.028045617947731 -0.8806103842409962 -0.8806103842409958 1.1538461546660044 -0.26027670134615444 0.1266013742100509 0.12660137421005113 -1.2109333024338749 -0.9348285221151584 -0.934828522115158 -0.760948559751611 -0.7609485597516101 -0.5552537648419651 -0.9348285221151584 -0.9348285221151575 -0.5552537648419658 -1.4332473853287204 -1.4332473853287182 -1.2639907014802263 -1.2639907014802267
2.6999999999999993 0.3703703706335324 -0.5655774086777977 -0.2958653783339811 -1.0184163241847837 -0.8896485224182962 -0.8896485224182957 1.1111111119005974 -0.26837596600672287 0.09141104910509634 0.09141104910509634 -1.1966688957106646 -0.9444913847290812 -0.944491384729079 -0.7782106264179776 -0.7782106264179767 -0.5923472285807432 -0.9444913847290808 -0.9444913847290803 -0.5923472285807432 -1.4336463967504556 -1.4336463967504547 -1.2846650183417774 -1.2846650183417765
2.7999999999999994 0.35714285739662044 -0.5609872231092059 -0.31248884129313015 -1.0094846810215605 -0.8974034617855784 -0.8974034617855777 1.0714285721898613 -0.274972599991969 0.05943652983160774 0.05943652983160819 -1.1822473149037807 -0.9522242744799674 -0.9522242744799665 -0.7935974040758673 -0.7935974040758655 -0.6256660950103701 -0.9522242744799665 -0.952224274479966 -0.6256660950103705 -1.4333331010330466 -1.4333331010330443 -1.3025865314516896 -1.30258653145169
2.8999999999999995 0.3448275864519094 -0.5563143324481872 -0.32746174685484947 -1.0012760973508639 -0.9040524656160538 -0.9040524656160538 1.0344827593557284 -0.28031325480280356 0.030314697474776775 0.03031469747477722 -1.1678459147766815 -0.9583218117329013 -0.9583218117329004 -0.8073678773076689 -0.8073678773076678 -0.6556389316655862 -0.9583218117329015 -0.9583218117329011 -0.6556389316655855 -1.4325151804078835 -1.4325151804078822 -1.3181159359224102 -1.318115935922411
2.9999999999999996 0.3333333335701791 -0.5516220910531389 -0.3409630648909417 -0.9937979206946141 -0.9097482586501502 -0.9097482586501509 1.0000000007105372 -0.28460833520485074 0.0037315715459760312 0.0037315715459769194 -1.153611738465407 -0.9630359427638955 -0.9630359427638939 -0.8197361797421541 -0.8197361797421534 -0.6826375169866867 -0.963035942763895 -0.9630359427638948 -0.6826375169866872 -1.4313585689714345 -1.431358568971434 -1.3315642096910427 -1.3315642096910427
3.0999999999999996 0.32258064539049586 -0.5469622748588987 -0.35314967880540554 -0.9870418320422265 -0.9146226931545298 -0.9146226931545298 0.9677419361714877 -0.2880378606224884 -0.020585603814209263 -0.02058560381420893 -1.1396660604833775 -0.9665829097085233 -0.966582909708522 -0.8308800499264631 -0.830880049926462 -0.7069858474465279 -0.9665829097085227 -0.9665829097085216 -0.7069858474465279 -1.4299939375426884 -1.4299939375426876 -1.3432006624411827 -1.3432006624411814
3.1999999999999993 0.3125000002220429 -0.5423768082326794 -0.3641595948768079 -0.980986313625082 -0.918789755839686 -0.9187897558396863 0.9375000006661286 -0.29075612515346994 -0.0428747818505979 -0.04287478185059701 -1.1261078483906473 -0.9691487998069438 -0.9691487998069429 -0.8409477727601199 -0.840947772760119 -0.7289674471972051 -0.969148799806944 -0.9691487998069438 -0.7289674471972046 -1.4285222292146376 -1.4285222292146362 -1.3532593572902991 -1.3532593572902996
3.2999999999999994 0.3030303032456173 -0.537899208001964 -0.3741145912872921 -0.9755991955617808 -0.922348062500922 -0.9223480625009223 0.9090909097368518 -0.2928954515731672 -0.06334436006406918 -0.06334436006406874 -1.1130164816735457 -0.9708940138515618 -0.9708940138515605 -0.850063849947007 -0.8500638499470039 -0.7488313400726436 -0.970894013851562 -0.9708940138515614 -0.7488313400726434 -1.4270195130991248 -1.427019513099124 -1.3619442863376097 -1.3619442863376119
3.3999999999999995 0.29411764726780504 -0.5335558095528643 -0.3831224198153607 -0.9708402203133635 -0.9253829509923914 -0.9253829509923919 0.8823529418034153 -0.2945692588095412 -0.08217749572057909 -0.08217749572057886 -1.1004539758755985 -0.9719569095615097 -0.9719569095615086 -0.8583335969072334 -0.8583335969072323 -0.7667969627225892 -0.9719569095615108 -0.9719569095615108 -0.7667969627225903 -1.4255413010769096 -1.4255413010769082 -1.369433589791499 -1.3694335897914978
3.499999999999999 0.2857142859172964 -0.5293668204118753 -0.3912786492731376 -0.966663526260855 -0.9279682556766135 -0.927968255676613 0.8571428577518894 -0.2958746043298943 -0.09953567947682374 -0.09953567947682362 -1.0884668870870022 -0.9724568110739928 -0.9724568110739922 -0.8658468366507306 -0.8658468366507281 -0.7830582369696122 -0.9724568110739926 -0.9724568110739924 -0.7830582369696117 -1.4241263915041238 -1.424126391504123 -1.3758830380821643 -1.3758830380821652
3.599999999999999 0.27777777797514924 -0.5253472327844775 -0.3986682212290774 -0.9630199436266474 -0.9301678257215417 -0.9301678257215414 0.8333333339254478 -0.2968943192604214 -0.11556171529441683 -0.11556171529441672 -1.0770880145945378 -0.9724965265643899 -0.9724965265643897 -0.8726808428174366 -0.8726808428174355 -0.797786972717359 -0.972496526564389 -0.9724965265643888 -0.7977869727173583 -1.4228002599350331 -1.4228002599350327 -1.381428942071432 -1.381428942071433
3.6999999999999993 0.2702702704623074 -0.521507617117047 -0.4053667736805516 -0.9598590118786288 -0.9320368340288165 -0.9320368340288172 0.8108108113869222 -0.2976988221909763 -0.13038222274515765 -0.13038222274515743 -1.0663379760883203 -0.9721644790618588 -0.9721644790618581 -0.8789026681677367 -0.878902668167736 -0.8111357356527861 -0.9721644790618588 -0.9721644790618581 -0.811135735652785 -1.4215780014300106 -1.4215780014300101 -1.3861906147082879 -1.3861906147082874
3.7999999999999994 0.2631578949238256 -0.5178548128378058 -0.4114417761984843 -0.9571306584702193 -0.9336229120529398 -0.9336229120529393 0.7894736847714767 -0.29834767504935944 -0.14410975258403091 -0.14410975258403047 -1.0562266982187756 -0.9715365283184763 -0.9715365283184758 -0.8845709784759022 -0.8845709784759004 -0.8232402841272508 -0.9715365283184763 -0.9715365283184758 -0.8232402841272508 -1.420466831705791 -1.4204668317057896 -1.3902724757753029 -1.3902724757753024
3.8999999999999995 0.25641025659244543 -0.5143925289812897 -0.4169535102121391 -0.9547865143911246 -0.9349671374265002 -0.9349671374265006 0.7692307697773362 -0.2988909288316661 -0.15684458658783162 -0.15684458658783162 -1.046754843141989 -0.9706775419638023 -0.9706775419638014 -0.8897374945965024 -0.8897374945965018 -0.8342216556541935 -0.9706775419638021 -0.9706775419638018 -0.8342216556541924 -1.4194681657471808 -1.41946816574718 -1.39376586779713 -1.3937658677971292
3.999999999999999 0.25000000017763435 -0.5111218654732873 -0.4219559202959723 -0.9527808745198911 -0.9361048953888451 -0.9361048953888449 0.750000000532903 -0.29937029624621436 -0.1686762771208179 -0.1686762771208179 -1.0379151767260946 -0.9696427602256938 -0.969642760225693 -0.8944481281740797 -0.8944481281740786 -0.8441879646300301 -0.9696427602256938 -0.9696427602256932 -0.8441879646300279 -1.4185793053769804 -1.41857930537698 -1.39675063406066 -1.3967506340606617
4.1 0.243902439197692 -0.5080417647139703 -0.42649735635346725 -0.9510713353491187 -0.9370666308765245 -0.9370666308765245 0.7317073175930761 -0.2998201807520534 -0.1796849699256169 -0.1796849699256169 -1.029693874468843 -0.9684789885976931 -0.9684789885976927 -0.8987438800996913 -0.8987438800996911 -0.8532359585144716 -0.968478988597694 -0.9684789885976931 -0.8532359585144721 -1.4177947774084667 -1.4177947774084658 -1.399296497513494 -1.3992964975134945
4.199999999999999 0.23809523826441362 -0.5051494022506483 -0.43062122220866006 -0.9496191576582528 -0.9378785052329665 -0.9378785052329667 0.7142857147932409 -0.3002685857987675 -0.18994254457571347 -0.18994254457571347 -1.022071755560393 -0.9672256456868142 -0.967225645686814 -0.9026615562392277 -0.9026615562392266 -0.8614523691016096 -0.9672256456868147 -0.9672256456868138 -0.8614523691016087 -1.4171073696645649 -1.417107369664564 -1.4014642707318012 -1.4014642707318026
4.299999999999999 0.23255813970012498 -0.5024405245102374 -0.4343665430097027 -0.9483894078701255 -0.9385629694080163 -0.9385629694080168 0.697674419100375 -0.30073792351036566 -0.19951360024965692 -0.1995136002496567 -1.0150254330094526 -0.9659156881333666 -0.9659156881333664 -0.9062343426347932 -0.9062343426347925 -0.8689150879199286 -0.9659156881333668 -0.9659156881333664 -0.8689150879199288 -1.4165089133724957 -1.4165089133724944 -1.4033069210766094 -1.403306921076609
4.399999999999999 0.22727272743421303 -0.4999097406716031 -0.43776846170006745 -0.9473509311719193 -0.9391392639416778 -0.939139263941678 0.6818181823026391 -0.301245738185972 -0.2084563094441313 -0.20845630944413118 -1.008528367688263 -0.9645764303305527 -0.9645764303305518 -0.9094922724088085 -0.909492272408808 -0.8756941894692928 -0.9645764303305516 -0.964576430330551 -0.875694189469293 -1.4159908581949 -1.4159908581948994 -1.4048705107535238 -1.4048705107535233
4.499999999999999 0.22222222238011938 -0.49755077481295473 -0.4408586733247065 -0.9464762043907127 -0.9396238547583737 -0.9396238547583737 0.6666666671403582 -0.3018053566495864 -0.21682315845899436 -0.21682315845899391 -1.002551815980624 -0.9632302733085752 -0.9632302733085748 -0.9124626088004858 -0.9124626088004847 -0.8818528222531562 -0.9632302733085752 -0.9632302733085744 -0.881852822253156 -1.4155446816700663 -1.4155446816700659 -1.406195028162374 -1.406195028162375
4.599999999999999 0.2173913045022907 -0.49535668353257833 -0.44366580486692697 -0.9457411092276929 -0.9400308127209492 -0.9400308127209499 0.652173913506872 -0.30242647464746175 -0.22466159058583934 -0.224661590585839 -0.9970656638759945 -0.9618953543901918 -0.9618953543901914 -0.9151701628160234 -0.9151701628160229 -0.8874479848442762 -0.9618953543901918 -0.9618953543901911 -0.8874479848442771 -1.4151621692382454 -1.4151621692382441 -1.4073151242986477 -1.4073151242986481
4.699999999999999 0.21276595759798664 -0.49332004337928526 -0.446215747477435 -0.9451246583880258 -0.9403721439443001 -0.9403721439443004 0.63829787279396 -0.3031156861843268 -0.2320145656301843 -0.23201456563018408 -0.9920391442534243 -0.9605861269709307 -0.9605861269709303 -0.917637559506039 -0.9176375595060388 -0.8925312021204274 -0.96058612697093 -0.96058612697093 -0.8925312021204267 -1.4148355951760907 -1.4148355951760903 -1.4082607658236328 -1.4082607658236328
4.799999999999999 0.20833333348136193 -0.491433111691278 -0.44853194724430623 -0.944608699448255 -0.9406580770204804 -0.9406580770204804 0.6250000004440858 -0.3038769609213027 -0.2389210475030512 -0.23892104750305088 -0.9874414381815694 -0.9593138779778322 -0.9593138779778313 -0.9198854635536037 -0.9198854635536028 -0.8971491150563727 -0.9593138779778322 -0.9593138779778315 -0.8971491150563718 -1.4145578292031682 -1.4145578292031677 -1.409057814640546 -1.4090578146405468
4.899999999999999 0.20408163279806885 -0.48968796384946106 -0.4506356599971812 -0.9441776145519061 -0.9408973125481783 -0.9408973125481794 0.6122448983942065 -0.30471207350229146 -0.2454164300050805 -0.2454164300050804 -0.9832421648409791 -0.9580871891681945 -0.9580871891681938 -0.9219327723693439 -0.9219327723693432 -0.9013439959004025 -0.9580871891681951 -0.9580871891681942 -0.9013439959004027 -1.414322388556846 -1.4143223885568457 -1.4097285423301305 -1.4097285423301322
5.0 0.20000000014210745 -0.48807660950143145 -0.4525461750151453 -0.9438180284458633 -0.9410972396876942 -0.9410972396876942 0.6000000004263223 -0.30562098787133307 -0.2515329095243949 -0.25153290952439455 -0.9794117678076398 -0.9569123473989455 -0.9569123473989437 -0.9237967830249864 -0.9237967830249861 -0.9051541991288817 -0.9569123473989457 -0.9569123473989457 -0.9051541991288817 -1.414123451081006 -1.414123451081005 -1.4102920865803292 -1.4102920865803288
5.2 0.19230769244433404 -0.4852235589409755 -0.455856094400972 -0.9432694327707254 -0.9414032692887406 -0.9414032692887406 0.5769230773330022 -0.30765303586781334 -0.2627438815083921 -0.2627438815083921 -0.9727451727535449 -0.9547340169915804 -0.9547340169915798 -0.9270369531693242 -0.9270369531693238 -0.9117567291581389 -0.9547340169915811 -0.9547340169915811 -0.9117567291581393 -1.4138149988774487 -1.4138149988774478 -1.4111608869236982 -1.4111608869236991
5.4 0.18518518531676612 -0.4828120188797973 -0.45858361746859566 -0.9428908407355949 -0.9416155776467656 -0.9416155776467661 0.5555555559502984 -0.3099486164726246 -0.2727590790843304 -0.27275907908433017 -0.9672308513906965 -0.9527960616984456 -0.9527960616984444 -0.9297174681055101 -0.9297174681055093 -0.9171990942729792 -0.9527960616984453 -0.9527960616984444 -0.9171990942729785 -1.4135981865924463 -1.4135981865924454 -1.4117688870782832 -1.4117688870782827
5.6000000000000005 0.17857142869831016 -0.48078363888669334 -0.46082965081904176 -0.9426307781726884 -0.9417622471894596 -0.9417622471894598 0.5357142860949305 -0.3124722154989148 -0.2817497652809221 -0.2817497652809219 -0.9626824150694328 -0.9510980714778582 -0.9510980714778573 -0.931931969547653 -0.9319319695476523 -0.9216819549630951 -0.9510980714778575 -0.9510980714778569 -0.9216819549630958 -1.413447085174099 -1.4134470851740977 -1.4121920657631217 -1.4121920657631213
5.800000000000001 0.17241379322595465 -0.4790848183943237 -0.4626778157291265 -0.9424528514813415 -0.9418631678715932 -0.9418631678715939 0.517241379677864 -0.31518316475686226 -0.2898594479146569 -0.2898594479146568 -0.9589385462349634 -0.9496284499103357 -0.9496284499103343 -0.9337590623991338 -0.9337590623991331 -0.9253716534189927 -0.9496284499103366 -0.9496284499103357 -0.925371653418993 -1.413342526084306 -1.4133425260843047 -1.4124851129756233 -1.4124851129756228
6.000000000000001 0.16666666678508948 -0.4776672931007344 -0.46419743762695387 -0.9423315441655152 -0.9419323470399413 -0.9419323470399418 0.5000000003552685 -0.3180397843542926 -0.29720874136156905 -0.2972087413615686 -0.9558617771225697 -0.9483690997467997 -0.9483690997467986 -0.9352646393666273 -0.9352646393666264 -0.9284061523581544 -0.9483690997468004 -0.9483690997467997 -0.9284061523581544 -1.4132705959136744 -1.4132705959136733 -1.4126870844190553 -1.412687084419055
6.200000000000001 0.16129032269524787 -0.4764883027694834 -0.4654459768682646 -0.9422490918126688 -0.9419795966248935 -0.9419795966248937 0.48387096808574365 -0.3210021349805134 -0.3038992851355477 -0.3038992851355476 -0.9533362759417567 -0.9472987421677304 -0.9472987421677295 -0.9365038311186109 -0.9365038311186098 -0.9308998555620573 -0.9472987421677299 -0.9472987421677297 -0.930899855562056 -1.4132213466383923 -1.4132213466383916 -1.4128256665601622 -1.4128256665601637
6.400000000000001 0.1562500001110214 -0.47551046697830235 -0.4664710259274243 -0.942193200958878 -0.9420117556305538 -0.9420117556305534 0.4687500003330642 -0.32403369587016423 -0.3100169329770915 -0.31001693297709126 -0.9512652336924592 -0.9463951756508644 -0.946395175650864 -0.9375226607906699 -0.9375226607906695 -0.9329475650292482 -0.9463951756508651 -0.9463951756508644 -0.9329475650292485 -1.4131877536453399 -1.4131877536453386 -1.4129203541735667 -1.4129203541735667
6.600000000000001 0.15151515162280862 -0.47470146940670266 -0.4673119646328372 -0.9421554075716965 -0.9420335690416255 -0.9420335690416255 0.45454545486842585 -0.32710224563017815 -0.31563437001087274 -0.3156343700108724 -0.9495682127088525 -0.9456367352267165 -0.9456367352267154 -0.9383594578972869 -0.938359457897286 -0.9346277599072235 -0.9456367352267154 -0.945636735226715 -0.9346277599072232 -1.4131649074845793 -1.4131649074845787 -1.4129847898403056 -1.4129847898403043
6.800000000000002 0.14705882363390246 -0.4740336283377824 -0.46800134085758693 -0.9421299094280245 -0.9420483150621973 -0.9420483150621978 0.44117647090170736 -0.3301801780087232 -0.32081327501849194 -0.3208132750184917 -0.9481786553432037 -0.9450031670721322 -0.9450031670721317 -0.9390460710776729 -0.9390460710776725 -0.9360053323535467 -0.9450031670721324 -0.9450031670721315 -0.936005332353548 -1.4131494057258567 -1.4131494057258553 -1.4130284675503975 -1.413028467550397
7.000000000000002 0.1428571429586481 -0.4734834116308158 -0.46856602659586816 -0.9421127435887038 -0.942058249674824 -0.942058249674824 0.42857142887594424 -0.3332444390961623 -0.32560611554162 -0.32560611554161956 -0.9470416468762705 -0.9444760900769612 -0.944476090076961 -0.9396089086266347 -0.9396089086266343 -0.9371338797070069 -0.9444760900769608 -0.9444760900769597 -0.9371338797070071 -1.4131389061934425 -1.4131389061934425 -1.413057960805581 -1.4130579608055815
7.200000000000002 0.13888888898757457 -0.47303093829567855 -0.46902818702844795 -0.942101211718241 -0.9420649197336102 -0.9420649197336106 0.4166666669627237 -0.3362762299855683 -0.3300576424776783 -0.3300576424776783 -0.9461119645260259 -0.9440391772405452 -0.9440391772405443 -0.9400698289344342 -0.940069828934434 -0.9380576273531365 -0.9440391772405443 -0.9440391772405439 -0.9380576273531356 -1.4131318050249158 -1.4131318050249149 -1.4130777999305748 -1.4130777999305748
7.400000000000002 0.1351351352311536 -0.47265949557680076 -0.46940609179559967 -0.9420934813582289 -0.9420693822064596 -0.9420693822064592 0.40540540569346084 -0.3392605814641678 -0.3342061359405428 -0.3342061359405426 -0.9453524097045434 -0.9436781564804666 -0.9436781564804664 -0.9404468988014256 -0.9404468988014252 -0.9388130398242804 -0.9436781564804664 -0.9436781564804662 -0.9388130398242802 -1.4131270082883491 -1.4131270082883487 -1.4130910937464973 -1.4130910937464976
7.600000000000002 0.13157894746191273 -0.472355089812513 -0.4697147921631804 -0.9420883108943992 -0.9420723569138807 -0.9420723569138811 0.39473684238573814 -0.34218587573874815 -0.3380844437183701 -0.3380844437183701 -0.9447324027236527 -0.9433807029338527 -0.9433807029338525 -0.9407550352563548 -0.9407550352563537 -0.9394301666726689 -0.9433807029338538 -0.9433807029338533 -0.9394301666726684 -1.4131237720112049 -1.4131237720112049 -1.413099966979149 -1.4130999669791486
7.8000000000000025 0.12820512829622263 -0.47210604105318876 -0.4699666841027288 -0.9420848607552277 -0.9420743324562666 -0.9420743324562668 0.3846153848886679 -0.34504336478391445 -0.3417208462520542 -0.34172084625205407 -0.9442268110158416 -0.9431362729245973 -0.9431362729245971 -0.9410065452203877 -0.9410065452203873 -0.9399337624478261 -0.9431362729245969 -0.9431362729245969 -0.9399337624478254 -1.4131215912525144 -1.413121591252514 -1.41310586612033 -1.4131058661203297
8.000000000000004 0.1250000000888171 -0.4719026252992303 -0.4701719747115457 -0.9420825643069107 -0.9420756393835737 -0.9420756393835742 0.37500000026645125 -0.3478267154433297 -0.34513977657927136 -0.34513977657927125 -0.9438149794364357 -0.9429359129838946 -0.9429359129838937 -0.9412115765031399 -0.9412115765031397 -0.940344215056121 -0.9429359129838943 -0.9429359129838941 -0.9403442150561212 -1.4131201237806468 -1.4131201237806459 -1.4131097721555832 -1.4131097721555848
8.200000000000003 0.12195121959884592 -0.4717367640092932 -0.47033906731880604 -0.9420810398399801 -0.9420765005577074 -0.9420765005577083 0.36585365879653775 -0.3505315973305866 -0.3483624193699143 -0.3483624193699141 -0.9434799319128873 -0.942772064969585 -0.9427720649695839 -0.9413784927854165 -0.9413784927854152 -0.9406783127472729 -0.9427720649695845 -0.9427720649695845 -0.9406783127472726 -1.413119137865266 -1.4131191378652657 -1.413112347819488 -1.4131123478194878
8.400000000000002 0.11904761913220675 -0.47160175791290904 -0.4704748787452647 -0.9420800307140162 -0.9420770657036357 -0.9420770657036361 0.3571428573966203 -0.3531553200197484 -0.3514072095496728 -0.3514072095496727 -0.9432077161692307 -0.942638379645117 -0.9426383796451163 -0.9415141842435657 -0.9415141842435644 -0.9409498763234969 -0.9426383796451165 -0.9426383796451163 -0.9409498763234976 -1.413118476711309 -1.4131184767113085 -1.4131140390980148 -1.4131140390980157
8.600000000000003 0.11627906985006242 -0.47149206077912054 -0.4705851003824453 -0.9420793647312873 -0.9420774350395278 -0.942077435039528 0.34883720955018727 -0.35569652001274044 -0.35429024783086294 -0.3542902478308628 -0.9429868665840713 -0.9425295452469109 -0.94252954524691 -0.9416243242758731 -0.9416243242758726 -0.941170279650295 -0.9425295452469109 -0.9425295452469102 -0.9411702796502956 -1.41311803429615 -1.4131180342961496 -1.4131151449194599 -1.4131151449194608
8.800000000000004 0.11363636371710643 -0.47140308828519045 -0.4706744130250499 -0.9420789266077171 -0.9420776753879817 -0.9420776753879808 0.3409090911513193 -0.3581548945642309 -0.357025647650842 -0.3570256476508419 -0.9428079638546911 -0.9424411338451284 -0.9424411338451266 -0.9417135814712212 -0.941713581471221 -0.9413488781505903 -0.9424411338451284 -0.942441133845128 -0.9413488781505903 -1.4131177389807728 -1.4131177389807725 -1.4131158648236124 -1.4131158648236126
9.000000000000004 0.11111111119005965 -0.47133105718140056 -0.47074666377206864 -0.9420786393473771 -0.9420778311259311 -0.9420778311259316 0.33333333357017897 -0.36053097779764504 -0.35962582553854855 -0.35962582553854844 -0.9426632736575451 -0.942369466056391 -0.9423694660563904 -0.9417857946173218 -0.9417857946173216 -0.9414933617780299 -0.9423694660563908 -0.9423694660563904 -0.9414933617780303 -1.413117542403204 -1.4131175424032032 -1.4131163314458912 -1.4131163314458914
9.200000000000003 0.10869565225114529 -0.4712728503115169 -0.4708050118581396 -0.9420784516602674 -0.9420779316018988 -0.942077931601899 0.32608695675343585 -0.3628259539969055 -0.3621017447901222 -0.36210174479012197 -0.9425464496871006 -0.9423114934025145 -0.9423114934025143 -0.9418441172734404 -0.9418441172734395 -0.9416100460948189 -0.9423114934025143 -0.9423114934025141 -0.9416100460948189 -1.4131174119541143 -1.4131174119541139 -1.4131166325692617 -1.4131166325692628
9.400000000000004 0.10638297879899326 -0.471225903548932 -0.4708520490198336 -0.9420783294764635 -0.9420779961424678 -0.9420779961424671 0.3191489363969798 -0.3650415030302418 -0.3644631205299346 -0.3644631205299345 -0.9424522892082692 -0.9422646969646218 -0.9422646969646213 -0.9418911372940879 -0.9418911372940875 -0.9417041125931369 -0.9422646969646218 -0.9422646969646216 -0.941704112593136 -1.4131173256794625 -1.4131173256794614 -1.4131168260352878 -1.413116826035289
9.600000000000005 0.10416666674068088 -0.4711881112365117 -0.47088989895024436 -0.9420782502333347 -0.942078037418818 -0.9420780374188185 0.31250000022204266 -0.367179673240634 -0.36671859274288693 -0.3667185927428867 -0.9423765315458286 -0.9422270007086586 -0.9422270007086577 -0.9419289757155431 -0.9419289757155422 -0.9417798073164361 -0.9422270007086593 -0.9422270007086588 -0.9417798073164363 -1.413117268827066 -1.413117268827065 -1.4131169497853031 -1.4131169497853038
9.800000000000004 0.10204081639903435 -0.4711577472147464 -0.4709202995376451 -0.9420781990373831 -0.9420780637014908 -0.942078063701491 0.3061224491971031 -0.3692427776340127 -0.3688758726526865 -0.3688758726526863 -0.9423156917869637 -0.9421966977969274 -0.9421966977969267 -0.9419593686089689 -0.941959368608968 -0.9418406051361026 -0.9421966977969274 -0.9421966977969272 -0.9418406051361041 -1.4131172315070761 -1.4131172315070761 -1.4131170285934678 -1.4131170285934689
10.0 0.10000000007105372 -0.4711333989628905 -0.47094467089530667 -0.9420781660913755 -0.9420780803642161 -0.9420780803642164 0.30000000021316114 -0.3712333097103497 -0.37094186684642144 -0.37094186684642133 -0.9422669234490819 -0.9421723882530713 -0.9421723882530704 -0.9419837348470075 -0.941983734847007 -0.9418893456719002 -0.9421723882530699 -0.9421723882530695 -0.9418893456719 -1.413117207107489 -1.4131172071074878 -1.413117078561687 -1.4131170785616878
10.4 0.09615384622216702 -0.4710983480660713 -0.47097974543990373 -0.9420781314924122 -0.9420780974938646 -0.9420780974938651 0.2884615386665011 -0.3750071409493713 -0.3748242185469807 -0.3748242185469806 -0.9421967463127288 -0.9421373770991213 -0.9421373770991202 -0.9420188037681609 -0.9420188037681607 -0.9419594924473926 -0.9421373770991217 -0.942137377099121 -0.9419594924473931 -1.4131171809226855 -1.4131171809226846 -1.4131171299358003 -1.4131171299358003
10.8 0.09259259265838306 -0.4710760664007112 -0.4710020363212081 -0.9420781174910167 -0.9420781042114093 -0.9420781042114097 0.2777777779751492 -0.3785224776011306 -0.3784084447916822 -0.37840844479168195 -0.9421521525543333 -0.9421151109908414 -0.9421151109908406 -0.9420410922306004 -0.9420410922306 -0.9420040732628112 -0.9421151109908426 -0.9421151109908419 -0.9420040732628105 -1.4131171700016627 -1.4131171700016618 -1.4131171500848492 -1.4131171500848487
11.200000000000001 0.08928571434915508 -0.47106200833773926 -0.4710160979177608 -0.9420781119139169 -0.9420781068028504 -0.9420781068028506 0.2678571430474653 -0.3818004229268283 -0.38172979503981935 -0.38172979503981935 -0.9421240243352857 -0.9421010589180827 -0.9421010589180816 -0.9420551528072705 -0.9420551528072694 -0.9420321960760967 -0.9421010589180829 -0.9421010589180823 -0.9420321960760965 -1.4131171655243275 -1.4131171655243275 -1.4131171578583304 -1.4131171578583297
11.600000000000001 0.08620689661297733 -0.4710532019447463 -0.47102490564435306 -0.9420781097262675 -0.9420781077869126 -0.9420781077869121 0.258620689838932 -0.3848611396150022 -0.3848176653531367 -0.3848176653531365 -0.9421064068171014 -0.9420922547952204 -0.9420922547952197 -0.942063960111921 -0.9420639601119205 -0.9420498113800873 -0.9420922547952209 -0.9420922547952209 -0.9420498113800873 -1.4131171637192181 -1.4131171637192168 -1.4131171608103208 -1.413117160810321
12.000000000000002 0.08333333339254474 -0.4710477219958063 -0.4710303860889063 -0.9420781088806935 -0.9420781081549714 -0.9420781081549723 0.25000000017763424 -0.38772345381901063 -0.3876968538438049 -0.3876968538438049 -0.9420954450948561 -0.9420867756934602 -0.9420867756934598 -0.94206944038494 -0.9420694403849398 -0.9420607722117927 -0.9420867756934613 -0.94208677569346 -0.9420607722117934 -1.4131171630030122 -1.4131171630030108 -1.4131171619144585 -1.413117161914459
12.400000000000002 0.08064516134762394 -0.4710443329670862 -0.47103377529903506 -0.9420781085584559 -0.9420781082906245 -0.9420781082906241 0.24193548404287182 -0.3904046782120528 -0.39038849999322023 -0.3903884999932201 -0.9420886663441104 -0.9420833869761707 -0.9420833869761696 -0.9420728295264507 -0.9420728295264502 -0.9420675506104315 -0.9420833869761704 -0.9420833869761698 -0.942067550610431 -1.413117162723146 -1.4131171627231458 -1.413117162321406 -1.4131171623214056
12.800000000000002 0.0781250000555107 -0.4710422491472879 -0.47103585918422697 -0.9420781084373413 -0.9420781083398959 -0.9420781083398959 0.2343750001665321 -0.39292057333015984 -0.39291079447261523 -0.3929107944726148 -0.9420844984447176 -0.9420813032691457 -0.9420813032691455 -0.9420749133846049 -0.9420749133846031 -0.9420717183728482 -0.9420813032691457 -0.9420813032691455 -0.942071718372848 -1.413117162615386 -1.4131171626153844 -1.4131171624692185 -1.4131171624692178
13.200000000000003 0.07575757581140431 -0.47104097505978704 -0.4710371332949327 -0.9420781083924493 -0.942078108357527 -0.9420781083575275 0.22727272743421292 -0.3952853927134795 -0.3952795211826503 -0.3952795211826501 -0.9420819501737329 -0.9420800292218573 -0.9420800292218573 -0.9420761874848119 -0.9420761874848115 -0.9420742665913907 -0.9420800292218573 -0.9420800292218571 -0.9420742665913898 -1.4131171625744945 -1.4131171625744943 -1.4131171625221117 -1.413117162522112
13.600000000000003 0.07352941181695123 -0.4710402005491962 -0.4710379078136219 -0.9420781083760502 -0.9420781083637392 -0.9420781083637383 0.22058823545085368 -0.397511975409782 -0.3975084758385642 -0.3975084758385642 -0.9420804011176092 -0.9420792547253745 -0.9420792547253742 -0.9420769619994875 -0.9420769619994871 -0.9420758156277611 -0.9420792547253751 -0.9420792547253742 -0.9420758156277602 -1.4131171625592127 -1.4131171625592118 -1.4131171625407442 -1.413117162540745
14.000000000000004 0.07142857147932405 -0.4710397326712651 -0.47103837569433094 -0.9420781083701529 -0.9420781083658897 -0.9420781083658903 0.21428571443797212 -0.3996118618099295 -0.3996097931491743 -0.39960979314917416 -0.9420794653492273 -0.9420787868523088 -0.9420787868523086 -0.9420774298786889 -0.9420774298786885 -0.9420767513888331 -0.9420787868523088 -0.9420787868523088 -0.9420767513888328 -1.4131171625535957 -1.413117162553595 -1.4131171625472008 -1.4131171625472003
14.400000000000004 0.06944444449378728 -0.47103945202058684 -0.47103865634594266 -0.9420781083680684 -0.9420781083666218 -0.9420781083666218 0.20833333348136185 -0.4015954173675388 -0.40159420585009853 -0.4015942058500983 -0.9420789040434615 -0.9420785062032754 -0.9420785062032749 -0.9420777105297423 -0.9420777105297417 -0.9420773126919396 -0.9420785062032756 -0.9420785062032743 -0.9420773126919405 -1.4131171625515657 -1.413117162551564 -1.4131171625493932 -1.4131171625493941
14.800000000000004 0.0675675676155768 -0.47103928503791526 -0.47103882332892133 -0.9420781083673447 -0.9420781083668649 -0.9420781083668649 0.20270270284673042 -0.4034719547067033 -0.4034712524982994 -0.4034712524982993 -0.9420785700765949 -0.9420783392211486 -0.9420783392211481 -0.9420778775125193 -0.9420778775125179 -0.9420776466578588 -0.9420783392211481 -0.9420783392211477 -0.9420776466578585 -1.4131171625508454 -1.4131171625508436 -1.4131171625501224 -1.4131171625501224
15.200000000000005 0.06578947373095637 -0.4710391866086675 -0.4710389217582681 -0.9420781083671097 -0.9420781083669338 -0.9420781083669341 0.19736842119286907 -0.4052498487028368 -0.40524944632731424 -0.40524944632731413 -0.9420783732176021 -0.9420782407920647 -0.9420782407920629 -0.9420779759418014 -0.942077975941801 -0.9420778435165384 -0.9420782407920638 -0.9420782407920634 -0.9420778435165384 -1.4131171625505954 -1.4131171625505945 -1.4131171625503305 -1.4131171625503318
15.600000000000005 0.06410256414811132 -0.4710391292004087 -0.47103897916655857 -0.9420781083670208 -0.9420781083669657 -0.9420781083669666 0.19230769244433396 -0.40693664184312384 -0.40693641413148585 -0.4069364141314856 -0.9420782584009012 -0.9420781833838706 -0.9420781833838697 -0.9420780333500623 -0.9420780333500617 -0.9420779583331175 -0.9420781833838695 -0.9420781833838693 -0.9420779583331161 -1.413117162550511 -1.4131171625505106 -1.4131171625504284 -1.413117162550428
16.000000000000007 0.06250000004440855 -0.4710390961114331 -0.4710390122555435 -0.942078108366993 -0.9420781083669764 -0.9420781083669764 0.18750000013322562 -0.40853913890786875 -0.40853901175468244 -0.4085390117546822 -0.9420781922228925 -0.942078150294916 -0.9420781502949154 -0.9420780664390387 -0.9420780664390385 -0.9420780245110869 -0.9420781502949156 -0.9420781502949149 -0.9420780245110869 -1.4131171625504844 -1.4131171625504835 -1.4131171625504582 -1.4131171625504593
16.400000000000006 0.06097560979942296 -0.47103907728572214 -0.4710390310812568 -0.9420781083669838 -0.9420781083669791 -0.9420781083669789 0.18292682939826888 -0.4100634910517752 -0.4100634210502113 -0.4100634210502109 -0.942078154571452 -0.9420781314692097 -0.9420781314692093 -0.9420780852647488 -0.9420780852647466 -0.9420780621625136 -0.9420781314692099 -0.9420781314692097 -0.9420780621625131 -1.413117162550474 -1.4131171625504733 -1.4131171625504666 -1.4131171625504666
16.800000000000004 0.059523809566103376 -0.4710390667239801 -0.47103904164299926 -0.9420781083669806 -0.942078108366979 -0.9420781083669795 0.17857142869831014 -0.4115152699300888 -0.41151523196103457 -0.41151523196103446 -0.9420781334479621 -0.942078120907469 -0.9420781209074688 -0.9420780958264893 -0.942078095826489 -0.9420780832859982 -0.9420781209074692 -0.9420781209074688 -0.9420780832859982 -1.4131171625504697 -1.4131171625504686 -1.4131171625504675 -1.4131171625504677
17.200000000000006 0.05813953492503121 -0.47103906088606573 -0.4710390474809143 -0.9420781083669801 -0.9420781083669799 -0.9420781083669799 0.17441860477509363 -0.4128995327778432 -0.41289951249876644 -0.41289951249876633 -0.9420781217721311 -0.942078115069554 -0.9420781150695533 -0.9420781016644036 -0.9420781016644034 -0.9420780949618276 -0.9420781150695553 -0.9420781150695551 -0.942078094961828 -1.4131171625504702 -1.4131171625504697 -1.4131171625504693 -1.4131171625504702
17.60000000000001 0.05681818185855322 -0.4710390577091486 -0.47103905065783175 -0.9420781083669806 -0.9420781083669804 -0.9420781083669801 0.17045454557565964 -0.41422087943174135 -0.41422086877153486 -0.41422086877153463 -0.9420781154182976 -0.9420781118926396 -0.9420781118926389 -0.9420781048413225 -0.9420781048413223 -0.9420781013156638 -0.9420781118926387 -0.9420781118926385 -0.9420781013156636 -1.4131171625504702 -1.4131171625504702 -1.4131171625504673 -1.4131171625504706
18.000000000000007 0.055555555595029824 -0.4710390560080468 -0.47103905235893356 -0.9420781083669798 -0.9420781083669796 -0.9420781083669802 0.16666666678508948 -0.4154835022641259 -0.41548349675062757 -0.41548349675062757 -0.942078112016094 -0.9420781101915378 -0.9420781101915366 -0.9420781065424241 -0.9420781065424236 -0.9420781047178676 -0.9420781101915369 -0.9420781101915366 -0.9420781047178669 -1.413117162550471 -1.4131171625504706 -1.41311716255047 -1.4131171625504708
18.400000000000006 0.054347826125572644 -0.47103905511219313 -0.4710390532547871 -0.9420781083669802 -0.9420781083669799 -0.94207810836698 0.16304347837671793 -0.4166912299278388 -0.41669122712295636 -0.41669122712295625 -0.9420781102243857 -0.9420781092956826 -0.9420781092956819 -0.9420781074382764 -0.9420781074382761 -0.942078106509573 -0.9420781092956824 -0.9420781092956821 -0.9420781065095735 -1.4131171625504704 -1.4131171625504695 -1.4131171625504677 -1.4131171625504695
18.800000000000008 0.05319148939949663 -0.4710390546483401 -0.4710390537186396 -0.9420781083669798 -0.9420781083669794 -0.9420781083669795 0.1595744681984899 -0.41784756571950366 -0.4178475643162375 -0.4178475643162375 -0.9420781092966795 -0.9420781088318309 -0.9420781088318289 -0.9420781079021296 -0.9420781079021285 -0.942078107437279 -0.9420781088318291 -0.9420781088318286 -0.9420781074372777 -1.4131171625504684 -1.4131171625504677 -1.413117162550467 -1.4131171625504684
19.20000000000001 0.05208333337034044 -0.471039054412263 -0.4710390539547168 -0.9420781083669798 -0.9420781083669794 -0.9420781083669796 0.15625000011102133 -0.418955721273352 -0.418955720583048 -0.41895572058304786 -0.9420781088245259 -0.9420781085957531 -0.9420781085957523 -0.9420781081382062 -0.9420781081382058 -0.9420781079094328 -0.9420781085957525 -0.9420781085957518 -0.9420781079094332 -1.4131171625504677 -1.413117162550467 -1.4131171625504653 -1.413117162550469
19.60000000000001 0.05102040819951718 -0.4710390542941811 -0.4710390540727993 -0.94207810836698 -0.9420781083669798 -0.9420781083669802 0.15306122459855154 -0.4200186462065506 -0.42001864587268434 -0.420018645872684 -0.9420781085883619 -0.9420781084776716 -0.9420781084776707 -0.9420781082562896 -0.9420781082562891 -0.9420781081455988 -0.9420781084776714 -0.9420781084776714 -0.9420781081455992 -1.413117162550471 -1.4131171625504697 -1.4131171625504684 -1.413117162550471
20.000000000000007 0.050000000035526834 -0.47103905423614145 -0.471039054130839 -0.94207810836698 -0.9420781083669799 -0.9420781083669806 0.15000000010658052 -0.42103905425379606 -0.42103905409504727 -0.42103905409504705 -0.942078108472283 -0.9420781084196327 -0.9420781084196314 -0.9420781083143296 -0.9420781083143283 -0.9420781082616773 -0.9420781084196316 -0.9420781084196311 -0.9420781082616777 -1.4131171625504706 -1.4131171625504702 -1.413117162550468 -1.413117162550471
