# Supplementary material for: The Enduring Relevance of Semiempirical Quantum Mechanics
Source: J Phys Chem A. 2025 Sep 3;129(37):8465–77. doi: 10.1021/acs.jpca.5c03425 (PMC12451668; doi:10.1021/acs.jpca.5c03425)
Supplement: Supplementary file 1 [file jp5c03425_si_001.zip › data/adf.txt]

2024 1450
2023 1330
2022 1380
2021 1380
2020 1300
2019 1240
2018 1230
2017 1140
2016 1170
2015 1120
2014 999
2013 1040
2012 951
2011 871
2010 802
2009 775
2008 740
2007 642
2006 680
2005 626
2004 628
2003 526
2002 519
2001 403
2000 367
1999 296
1998 254
1997 243
1996 193
1995 143
1994 81
1993 41
