# Supplementary material for: The Enduring Relevance of Semiempirical Quantum Mechanics
Source: J Phys Chem A. 2025 Sep 3;129(37):8465–77. doi: 10.1021/acs.jpca.5c03425 (PMC12451668; doi:10.1021/acs.jpca.5c03425)
Supplement: Supplementary file 1 [file jp5c03425_si_001.zip › data/lammps.txt]

2024 9590
2023 8150
2022 7530
2021 6730
2020 5910
2019 5480
2018 4990
2017 4200
2016 3780
2015 3240
2014 2440
2013 1900
2012 1630
2011 1050
2010 811
2009 532
2008 328
2007 212
2006 153
2005 92
2004 62
2003 33
2002 14
2001 14
2000 7
1999 4
1998 7
1997 10
