# Supplementary material for: The Enduring Relevance of Semiempirical Quantum Mechanics
Source: J Phys Chem A. 2025 Sep 3;129(37):8465–77. doi: 10.1021/acs.jpca.5c03425 (PMC12451668; doi:10.1021/acs.jpca.5c03425)
Supplement: Supplementary file 1 [file jp5c03425_si_001.zip › data/index.txt]

vasp 0 QM VASP
gaussian 0 QM Gaussian
gromacs 0 MM GROMACS
lammps 0 MM LAMMPS
amber 0.58 MM AMBER
quantum-espresso 0 QM Q. ESPRESSO
castep 0.01 QM CASTEP
charmm 0.37 MM CHARMM
orca 0.13 QM ORCA
desmond 0.15 MM Desmond
namd 0 MM NAMD
wien2k 0 QM WIEN2k
dmol3 0.04 QM DMol3
cp2k 0 QM CP2K
openmm 0.35 MM OpenMM
adf 0.19 QM ADF
qchem 0.10 QM Q-Chem
xtb 0.14 SQM xTB
turbomole 0.02 QM TURBOMOLE
gamess 0 QM GAMESS
molpro 0.01 QM Molpro
siesta 0 QM SIESTA
mopac 0.01 SQM MOPAC
dftb 0.42 SQM DFTB+
nwchem 0.05 QM NWChem
abinit 0.0 QM ABINIT
