# Supplementary material for: The Enduring Relevance of Semiempirical Quantum Mechanics
Source: J Phys Chem A. 2025 Sep 3;129(37):8465–77. doi: 10.1021/acs.jpca.5c03425 (PMC12451668; doi:10.1021/acs.jpca.5c03425)
Supplement: Supplementary file 1 [file jp5c03425_si_001.zip › data/abinit.txt]

2024 596
2023 528
2022 575
2021 606
2020 617
2019 636
2018 589
2017 523
2016 563
2015 590
2014 646
2013 678
2012 601
2011 512
2010 485
2009 426
2008 420
2007 336
2006 322
2005 236
2004 172
2003 125
2002 88
2001 31
2000 16
1999 8
