# Supplementary material for: The Enduring Relevance of Semiempirical Quantum Mechanics
Source: J Phys Chem A. 2025 Sep 3;129(37):8465–77. doi: 10.1021/acs.jpca.5c03425 (PMC12451668; doi:10.1021/acs.jpca.5c03425)
Supplement: Supplementary file 1 [file jp5c03425_si_001.zip › data/molpro.txt]

2024 880
2023 932
2022 869
2021 939
2020 959
2019 934
2018 1040
2017 1050
2016 949
2015 1110
2014 904
2013 908
2012 987
2011 852
2010 800
2009 695
2008 701
2007 681
2006 554
2005 494
2004 425
2003 425
2002 318
2001 327
2000 323
1999 274
1998 246
1997 187
1996 159
1995 118
1994 58
1993 75
1992 37
1991 35
1990 27
1989 10
1988 4
