# Supplementary material for: The Enduring Relevance of Semiempirical Quantum Mechanics
Source: J Phys Chem A. 2025 Sep 3;129(37):8465–77. doi: 10.1021/acs.jpca.5c03425 (PMC12451668; doi:10.1021/acs.jpca.5c03425)
Supplement: Supplementary file 1 [file jp5c03425_si_001.zip › data/hydrogen_basis0.data]

0.5 2.0000000014210744 0.26559823619377765 1.4831822196182514 -0.5248271292628872 0.1264796512071813 0.126479651142396 6.0000000042632236 2.6430754719232272 4.855073481289631 4.855073481289631 0.5502263453075917 2.07755396960619 2.0775539717575837 2.1115330060283384 2.147377795177679 2.147377796436319 2.077553970572194 2.077553970706453 2.1115330060271704 0.3916281751694308 0.42173717036788894 0.4217371707211548 1.816561912220342
0.6 1.666666667850895 -0.004409094900703181 1.1424266570680872 -0.768183477995745 -0.13918971244581546 -0.1409873655583158 5.000000003552685 1.846834327663693 3.849495042780191 3.8494950427801955 -0.12247111685672785 1.2692312005233886 1.26923120097802 1.3315107916709144 1.349620470431113 1.3496204706504606 1.269231200745375 1.2692312007633202 1.3315107916700444 -0.27470308745658834 -0.2556117416282335 -0.255611741583615 1.024725427751617
0.7 1.4285714295864815 -0.1823469580565782 0.8956694807219164 -0.9208557237801076 -0.32472751680392986 -0.32472751682694456 4.285714288759445 1.314415980929093 3.130396183032894 3.130396183032894 -0.5446818475828072 0.7242276805576573 0.7242276807526866 0.8142655420024534 0.8154479079518224 0.8154479080109129 0.724227680689169 0.7242276807054915 0.8142655419987408 -0.690754655213281 -0.6831988539710485 -0.6831988539221934 0.4854890239333933
0.7999999999999999 1.2500000008881713 -0.3042846364994418 0.707327793038311 -1.0190819708453867 -0.4534952165147732 -0.4534952165075459 3.750000002664514 0.9412219843622505 2.5909416397213434 2.590941639721348 -0.8194792661307018 0.33832885027277104 0.33832885037337945 0.44031267040312994 0.44031267047526246 0.4552701566213839 0.3383288503262496 0.3383288503415991 0.45527015662017023 -0.9640859923787435 -0.9640859923653098 -0.9596055156917362 0.09310246626217378
0.8999999999999999 1.1111111119005967 -0.3901252280662453 0.5577479705336246 -1.0828041127803794 -0.5472608904741079 -0.5472608904896024 3.3333333357017905 0.6701128322738032 2.1718042208374166 2.1718042208374286 -1.0025303435681883 0.054754831800365444 0.05475483196629982 0.16711905638252045 0.16711905647132186 0.19745599587781992 0.054754831874870735 0.054754831890517774 0.19745599587740248 -1.153910815869244 -1.1539108158680502 -1.1369280296193462 -0.1975023487828076
0.9999999999999999 1.0000000007105374 -0.4516715281099333 0.43525703938349203 -1.1237921012127616 -0.6178734841902673 -0.6178734841982285 3.000000002131612 0.4675909849158675 1.8373701630946895 1.837370163094695 -1.1259821281080127 -0.1596911368276528 -0.1596911367914493 -0.03758956561697557 -0.037589565597921926 0.007405039996185359 -0.15969113681131253 -0.15969113680106561 0.009427958145546533 -1.2847767913906898 -1.284776791351839 -1.254867481560538 -0.4194345958670942
1.0999999999999999 0.909090909736852 -0.49631553475595 0.3325357333333111 -1.14936817825448 -0.6727157641795256 -0.6727157641812926 2.727272729210556 0.3128900263479868 1.5649213920532867 1.564921392053291 -1.2094138868356237 -0.3255521126731531 -0.3255521126498393 -0.19454609548911517 -0.1945460954669569 -0.13556999656189994 -0.32555211267045303 -0.32555211264446626 -0.13821323113284656 -1.3761983905105684 -1.376198390498785 -1.332995637720325 -0.5931412742205553
1.1999999999999997 0.8333333339254477 -0.5288900718853343 0.24479795483093114 -1.164281047317357 -0.7165468953310722 -0.7165468953292745 2.500000001776343 0.19254343695930398 1.3392456711161826 1.3392456711161875 -1.2652772392183254 -0.45614844879572347 -0.4561484487695613 -0.3171966954940295 -0.317196695478982 -0.24486279461143878 -0.4561484487883223 -0.45614844875523675 -0.251073008744751 -1.4405399461928745 -1.4405399461888049 -1.3837515509102385 -0.7318495362873692
1.2999999999999998 0.7692307697773363 -0.5526650847627862 0.16879938271209105 -1.1717170474358727 -0.7525054416052891 -0.7525054416116302 2.3076923093320088 0.09749456968883541 1.1497484176401525 1.1497484176401527 -1.3017760218016456 -0.5604574861127714 -0.5604574861035037 -0.41459281466723974 -0.41459281466433273 -0.32946522984650173 -0.5604574861072158 -0.5604574860948595 -0.3382953004162679 -1.4859127135399461 -1.48591271352793 -1.415321367192226 -0.8444584627869642
1.4 0.7142857147932408 -0.5699155946936262 0.10226642807759445 -1.1738690987873248 -0.7826845601525828 -0.7826845601534985 2.1428571443797226 0.021467265212518072 0.9888130323891782 0.9888130323891857 -1.3244623344304065 -0.6447288179096655 -0.644728817889606 -0.4930117756326222 -0.49301177562802945 -0.39559491788267565 -0.6447288179081236 -0.644728817878891 -0.40622662368372886 -1.5177763817663985 -1.517776381764758 -1.4332319764284285 -0.9371516162666884
1.4999999999999998 0.6666666671403582 -0.5822617347309403 0.043554458587364175 -1.172270342858901 -0.8084866318280742 -0.8084866318303788 2.0000000014210744 -0.039999617378419394 0.8508200797923988 0.8508200797924002 -1.337168012641751 -0.7134335794890432 -0.7134335794856872 -0.5569156723066016 -0.556915672306018 -0.4476588251921263 -0.7134335794909004 -0.7134335794637914 -0.45938196096197537 -1.5398635404247667 -1.539863540419797 -1.4412829611794868 -1.014334695683997
1.5999999999999996 0.6250000004440858 -0.5908806247500146 -0.008565904254010936 -1.1680151243035999 -0.830861392502715 -0.8308613925138398 1.8750000013322572 -0.09014796199600394 0.7315238480192834 0.731523848019284 -1.3425980183343846 -0.7698507187143024 -0.7698507187130976 -0.6095538804139198 -0.60955388041302 -0.4888500195751948 -0.7698507187143775 -0.7698507187053802 -0.5010447285039079 -1.5547826188327323 -1.5547826188156544 -1.4421490966662265 -1.0792255697350568
1.6999999999999997 0.5882352945356101 -0.5966426325246103 -0.05504341031211657 -1.1619008184327648 -0.8504644476510318 -0.8504644476656648 1.7647058836068306 -0.1313801199580109 0.6276510817256273 0.6276510817256276 -1.3427030890158034 -0.8164387171438587 -0.8164387171436993 -0.6533448501821062 -0.6533448501815649 -0.5215275104499422 -0.8164387171440657 -0.81643871713614 -0.5336501559563396 -1.5644001663151732 -1.5644001663069127 -1.4377621543560064 -1.1342303184318978
1.7999999999999998 0.5555555559502984 -0.6002011711081704 -0.09663178405203321 -1.1545155325736642 -0.8677597926608073 -0.8677597926652311 1.6666666678508952 -0.16550760514875895 0.5366363728365802 0.5366363728365808 -1.3389109530377374 -0.8550758672318288 -0.8550758672317751 -0.6901213733846943 -0.690121373383882 -0.5474641054624514 -0.8550758672316832 -0.855075867224889 -0.5590351912615685 -1.5700750254320481 -1.5700750254174736 -1.4295450815618738 -1.1811823705449571
1.8999999999999997 0.5263157898476511 -0.6020531087899164 -0.1339453524390084 -1.1462971810829221 -0.8830867239478732 -0.8830867239566214 1.5789473695429534 -0.19391772004970842 0.456440198228236 0.4564401982282362 -1.3322782281997032 -0.8872205041976815 -0.8872205041975953 -0.7212937304220648 -0.7212937304210199 -0.5680123203504834 -0.8872205041971521 -0.8872205041914154 -0.5786055805268995 -1.572810895717239 -1.5728108957035105 -1.4185594413120617 -1.2215013198269316
1.9999999999999996 0.5000000003552687 -0.6025803419004876 -0.16749566697591134 -1.137574746450723 -0.8967033141678671 -0.8967033141713683 1.500000001065806 -0.21768732190794093 0.3854206158275417 0.38542061582754417 -1.3235940467089344 -0.9140206460078799 -0.9140206460077809 -0.7479607879752401 -0.7479607879743719 -0.5842176681397344 -0.9140206460124336 -0.9140206460072036 -0.5934501657454407 -1.5733593515097355 -1.5733593515082096 -1.405601586115698 -1.2563019146274268
2.0999999999999996 0.47619047652882723 -0.6020791150275466 -0.197715996397883 -1.1285972561036253 -0.9088142345104064 -0.908814234511923 1.4285714295864818 -0.23766200144891503 0.32224111907317954 0.32224111907318154 -1.3134523547453152 -0.9363907566137941 -0.9363907566137186 -0.7709872362707793 -0.770987236269761 -0.5968975772503544 -0.9363907566171306 -0.9363907566060172 -0.6044207455087975 -1.5722904971584484 -1.572290497152352 -1.3912702761930826 -1.2864705493954025
2.1999999999999997 0.454545454868426 -0.6007811223709842 -0.22497811962103587 -1.1195542816639388 -0.9195882586700195 -0.9195882586706887 1.363636364605278 -0.2545123817077297 0.2658032096381555 0.2658032096381584 -1.302303242559574 -0.9550667581105259 -0.9550667581100512 -0.7910584127029052 -0.791058412701739 -0.6066975532913523 -0.9550667581606396 -0.9550667581563603 -0.612189058180634 -1.5700419674604191 -1.5700419674427044 -1.3760173758504992 -1.312720091563249
2.3 0.4347826090045813 -0.5988689067687921 -0.24960421532639998 -1.1105906041745013 -0.9291691194351629 -0.9291691194354416 1.3043478270137439 -0.26877497633589864 0.2151961535073219 0.21519615350732346 -1.290489810236924 -0.970646289767114 -0.9706462897666286 -0.8087198962327304 -0.8087198962314626 -0.6141318908749966 -0.9706462898038508 -0.9706462898000006 -0.6172884394131406 -1.5669531784083264 -1.5669531784076256 -1.3601861791564545 -1.3356299209637965
2.3999999999999995 0.41666666696272386 -0.5964872184786103 -0.27187557335451623 -1.1018168321524695 -0.9376821981335344 -0.9376821981371304 1.2500000008881715 -0.2808823676103043 0.16965895234511996 0.16965895234512152 -1.2782748770483352 -0.9836186766854496 -0.9836186766847936 -0.8244065765971034 -0.8244065765958142 -0.6196136127184262 -0.9836186767128325 -0.9836186767092656 -0.6201453051055623 -1.5632894740596017 -1.5632894740588672 -1.344039825369627 -1.3556756158485437
2.4999999999999996 0.4000000002842149 -0.5937514813718904 -0.29203918430474485 -1.0933171714855017 -0.9452386666060469 -0.9452386666080369 1.2000000008526446 -0.2911858452477223 0.12855119662658532 0.12855119662658554 -1.265860508723765 -0.9943875538674789 -0.9943875538668687 -0.8384644553990175 -0.8384644553977838 -0.6234767548943918 -0.994387553887427 -0.994387553883816 -0.6211038860586271 -1.559259353661839 -1.559259353651034 -1.3732512295451575 -1.3732512295624988
2.5999999999999996 0.38461538488866814 -0.5907541705007135 -0.31031286515686857 -1.0851551594805222 -0.9519381030457992 -0.9519381030467584 1.1538461546660044 -0.2999726213863345 0.09133048695818724 0.09133048695818924 -1.2534024303756726 -1.0032881481764864 -1.0032881481759752 -0.8511674806183287 -0.851167480617198 -0.6259931240221523 -1.0032881481909148 -1.003288148190167 -0.6258887212852369 -1.5550269424484362 -1.5550269424387475 -1.3886861703136402 -1.388686170321242
2.6999999999999993 0.3703703706335324 -0.5875696649115661 -0.32688934587287477 -1.0773779216854573 -0.9578702088612772 -0.9578702088616688 1.1111111119005974 -0.3074790569411161 0.057534760851001954 0.05753476085100284 -1.241020759452935 -1.0106006132762166 -1.0106006132756966 -0.8627310139487021 -0.8627310139476039 -0.6590593986912592 -1.0106006132870093 -1.010600613280329 -0.6590593986935198 -1.550721161046607 -1.5507211610450273 -1.4022580968049718 -1.4022580968157738
2.7999999999999994 0.35714285739662044 -0.5842579730636676 -0.34193960203415286 -1.0700193466059373 -0.9631160039042383 -0.9631160039043747 1.0714285721898613 -0.31390089231538476 0.0267683077294687 0.026768307729471585 -1.2288080629358817 -1.0165604095332053 -1.0165604095328264 -0.8733229916997103 -0.8733229916969034 -0.6890414131229545 -1.0165604095410452 -1.0165604095344576 -0.6890414131270168 -1.5464425775049104 -1.546442577473583 -1.414202845366387 -1.414202845396646
2.8999999999999995 0.3448275864519094 -0.5808676149809944 -0.3556156284795517 -1.0631024634900796 -0.9677487226316466 -0.9677487226316934 1.0344827593557284 -0.3194011957237257 -0.0013094178590142835 -0.001309417859011175 -1.2168354531994574 -1.0213664489093939 -1.0213664489091199 -0.8830734236329576 -0.8830734236307161 -0.7161847160702834 -1.0213664489147314 -1.0213664489144383 -0.7161847160887422 -1.5422686164642843 -1.542268616463945 -1.4247221308925762 -1.4247221308957323
2.9999999999999996 0.3333333335701791 -0.5774378687062158 -0.3680527872859634 -1.0566412341920122 -0.9718345384986262 -0.9718345384986526 1.0000000007105372 -0.3241165620044799 -0.026992830539079193 -0.026992830539073864 -1.205157234115718 -1.0251875362027698 -1.0251875362025717 -0.8920825665546459 -0.8920825665529748 -0.740793608289116 -1.0251875362069136 -1.0251875362006169 -0.7407936083001603 -1.5382575933308138 -1.5382575933298013 -1.4339895671255098 -1.433989567161975
3.0999999999999996 0.32258064539049586 -0.5740005356148605 -0.3793718208361207 -1.0506419186380231 -0.975433186062564 -0.975433186062608 0.9677419361714877 -0.32816197259806457 -0.05053756536226828 -0.05053756536226717 -1.1938144634652992 -1.028167504659618 -1.028167504659462 -0.9004279113453416 -0.9004279113441885 -0.763133902292643 -1.028167504662334 -1.0281675046621155 -0.7631339022947382 -1.534451904829595 -1.5344519048249898 -1.4421554116418607 -1.4421554116513553
3.1999999999999993 0.3125000002220429 -0.5705813403489306 -0.3896805922239907 -1.0451041390238385 -0.9785985163657083 -0.9785985163657849 0.9375000006661286 -0.3316346394362607 -0.072166494056919 -0.07216649405691877 -1.1828376912212888 -1.0304293477240272 -1.030429347723905 -0.9081700273751078 -0.9081700273747494 -0.7834387589068365 -1.0304293477261512 -1.0304293477203998 -0.7834387589094557 -1.5308806186513597 -1.530880618640373 -1.4493503364825235 -1.4493503364863694
3.2999999999999994 0.3030303032456173 -0.5672010508149506 -0.3990755971552512 -1.0400217443832647 -0.9813790027291663 -0.981379002729258 0.9090909097368518 -0.33461708473385987 -0.09207467206724762 -0.09207467206724496 -1.1722490626319864 -1.0320785755916686 -1.0320785755916062 -0.9153572929973142 -0.9153572929971623 -0.8019134770427825 -1.0320785755931887 -1.0320785755880137 -0.8019134770426859 -1.527561646576202 -1.527561646568511 -1.4556884539737436 -1.4556884539810107
3.3999999999999995 0.29411764726780504 -0.5638763793966983 -0.4076432806103169 -1.0353835590572174 -0.9838182054118314 -0.9838182054119329 0.8823529418034153 -0.3371796437080956 -0.11043342479288276 -0.11043342479288187 -1.1620639284585752 -1.0332059662872937 -1.0332059662872395 -0.9220295715065219 -0.922029571506487 -0.8187394504171828 -1.033205966288204 -1.0332059662878528 -0.8187394504228604 -1.5245036369595675 -1.5245036369578173 -1.4612697681910856 -1.4612697681991782
3.499999999999999 0.2857142859172964 -0.5606207082417409 -0.41546118520137276 -1.0311740801970086 -0.9859552003718678 -0.9859552003744464 0.8571428577518894 -0.3393825170515634 -0.12739373902174078 -0.12739373902174034 -1.152292076450314 -1.0338898337368154 -1.0338898337367828 -0.9282209376401709 -0.9282209376383448 -0.834077456821982 -1.0338898337374165 -1.0338898337369122 -0.8340774568222904 -1.5217076760064103 -1.521707676005369 -1.4661821805999178 -1.466182180670368
3.599999999999999 0.27777777797514924 -0.557444669928839 -0.42259895433232797 -1.02737416812742 -0.9878249764816419 -0.9878249764839279 0.8333333339254478 -0.34127745253464314 -0.14308909257433466 -0.14308909257433378 -1.142938678987899 -1.0341979014747669 -1.0341979014747424 -0.9339615988649947 -0.9339615988638374 -0.8480704092032949 -1.0341979014753526 -1.0341979014715603 -0.8480704092040448 -1.5191688405051504 -1.5191688404980126 -1.47050314600622 -1.470503146122927
3.6999999999999993 0.2702702704623074 -0.5543566095375936 -0.429119210520249 -1.0239617503060905 -0.9894588049661348 -0.9894588049681736 0.8108108113869222 -0.34290910813680775 -0.15763782879857813 -0.15763782879857746 -1.1340050371062724 -1.0341888506753532 -1.0341888506753434 -0.9392791765348766 -0.9392791765345717 -0.860845671620612 -1.0341888506755557 -1.034188850674687 -0.860845671618424 -1.5168776107058801 -1.5168776107029744 -1.4743010513122585 -1.474301051320448
3.7999999999999994 0.2631578949238256 -0.5513629527290735 -0.43507832670252355 -1.0209125384172 -0.9908845840435283 -0.9908845840453087 0.7894736847714767 -0.34431614202209215 -0.17114516115984135 -0.17114516115984024 -1.1254891858829552 -1.0339136013728345 -1.0339136013728307 -0.9441995111435926 -0.9441995111433032 -0.8725170218021876 -1.0339136013732242 -1.0339136013699528 -0.8725170218005396 -1.514821132533091 -1.5148211325244512 -1.4776363740037215 -1.4776363740122374
3.8999999999999995 0.25641025659244543 -0.548468503678141 -0.44052710571845577 -1.0182007424861452 -0.9921271604903651 -0.9921271604919372 0.7692307697773362 -0.34553207890361604 -0.18370487570748606 -0.1837048757074814 -1.1173864100547426 -1.0334163799294196 -1.033416379929412 -0.9487471368880509 -0.9487471368878286 -0.8831863255984771 -1.0334163799296825 -1.033416379926409 -0.8831863255717372 -1.5129843146443143 -1.5129843146092388 -1.4805626666747813 -1.4805626666805607
3.999999999999999 0.25000000017763435 -0.5456766942524431 -0.44551138051324324 -1.015799757574996 -0.9932086288434898 -0.9932086288448785 0.750000000532903 -0.3465860076343228 -0.19540078495116886 -0.1954007849511663 -1.1096897028381634 -1.032735619325799 -1.0327356193257806 -0.9529455413938459 -0.9529455413936943 -0.8929449739074646 -1.032735619325607 -1.0327356193245427 -0.8929449738764459 -1.5113507520553182 -1.5113507520533176 -1.4831273993900034 -1.4831273993947174
4.1 0.243902439197692 -0.5429898011713228 -0.4500725452428141 -1.0136827972086313 -0.994148608260943 -0.9941486082621485 0.7317073175930761 -0.3475031648319923 -0.20630797515166177 -0.20630797515165755 -1.1023901875069333 -1.031904730268118 -1.031904730268081 -0.9568172948386974 -0.956817294838593 -0.9018751213547108 -1.031904730268276 -1.0319047302641087 -0.9018751213404738 -1.5099034768536126 -1.5099034768379078 -1.4853726872704995 -1.4853726872714632
4.199999999999999 0.23809523826441362 -0.5404091418795448 -0.45424802559764677 -1.0118234514214623 -0.9949644969102523 -0.9949644969113111 0.7142857147932409 -0.3483054526631193 -0.21649387986443058 -0.2164938798644267 -1.095477511372606 -1.0309527714797508 -1.0309527714796936 -0.9603841048993624 -0.9603841048992796 -0.9100507572253409 -1.030952771479881 -1.0309527714755684 -0.910050757214208 -1.508625545874354 -1.5086255458678743 -1.4873359211546222 -1.4873359211617565
4.299999999999999 0.23255813970012498 -0.5379352538796556 -0.4580716953665124 -1.0101961540450677 -0.995671704022559 -0.9956717040234925 0.697674419100375 -0.34901192723414365 -0.22601920547403354 -0.22601920547402887 -1.0889402152377898 -1.0299050385486685 -1.029905038548592 -0.9636668325611302 -0.9636668325567832 -0.9175386332633779 -1.0299050385487794 -1.0299050385435806 -0.9175386332544153 -1.507500480839704 -1.5075004808381864 -1.48905031547973 -1.4890503154912467
4.399999999999999 0.22727272743421303 -0.5355680573658975 -0.4615742454106493 -1.0087765516605993 -0.9962838602571495 -0.9962838602579851 0.6818181823026391 -0.3496392795650253 -0.23493872916846592 -0.2349387291684646 -1.0827660764449134 -1.0287835834087313 -1.028783583408639 -0.9666854889942936 -0.966685488990508 -0.924399068954081 -1.0287835834082757 -1.0287835834066175 -0.9243990689407803 -1.5065125806329847 -1.5065125806308743 -1.490545384440829 -1.490545384444625
4.499999999999999 0.22222222238011938 -0.5333069977724239 -0.46478351061915146 -1.007541774076237 -0.9968130075474451 -0.9968130075481956 0.6666666671403582 -0.3502023153656778 -0.2433019860853366 -0.24330198608533582 -1.0769424200797322 -1.0276076711640312 -1.0276076711639188 -0.969459224132135 -0.969459224129022 -0.9306866521934821 -1.0276076711636297 -1.0276076711617899 -0.9306866521880989 -1.5056471268395466 -1.5056471268107954 -1.4918473562418018 -1.4918473562501262
4.599999999999999 0.2173913045022907 -0.5311511634685061 -0.4677247598978712 -1.0064706123331413 -0.99726976998097 -0.9972697699816507 0.652173913506872 -0.35071442380705076 -0.251153859946894 -0.25115385994689243 -1.0714563897406713 -1.0263941772247056 -1.026394177224587 -0.9720063117549353 -0.9720063117515125 -0.9364508509767138 -1.026394177224849 -1.026394177218793 -0.9364508509750198 -1.5048905031176314 -1.5048905031093505 -1.4929795344412893 -1.4929795344494268
4.699999999999999 0.21276595759798664 -0.5290993742435581 -0.4704209537192492 -1.005543614642532 -0.9976635074398835 -0.9976635074405072 0.63829787279396 -0.35118801053576965 -0.2585350900606411 -0.258535090060639 -1.0662951674281462 -1.025157925266007 -1.025157925265885 -0.9743441325695094 -0.9743441325657115 -0.9417365494356197 -1.0251579252657232 -1.0251579252636822 -0.9417365494319202 -1.5042302477987985 -1.504230247771722 -1.4939626142037885 -1.4939626142073021
4.799999999999999 0.20833333348136193 -0.5271502382001706 -0.47289297321688595 -1.004743113243116 -0.9980024537091441 -0.9980024537097154 0.6250000004440858 -0.3516348587971879 -0.2654827067054819 -0.2654827067054818 -1.06144613218133 -1.0239119652553628 -1.0239119652552389 -0.9764891553306237 -0.976489155326394 -0.946584519585484 -1.0239119652555693 -1.0239119652489292 -0.9465845195832702 -1.5036550564831366 -1.5036550564574314 -1.4948149606911376 -1.4948149606973082
4.899999999999999 0.20408163279806885 -0.5253021777975568 -0.4751598242797533 -1.0040531961478552 -0.9982938406200537 -0.9982938406205781 0.6122448983942065 -0.35206637830791065 -0.2720304062588723 -0.27203040625887176 -1.0568969499531606 -1.0226677909564739 -1.0226677909563637 -0.9784569159820903 -0.9784569159814352 -0.9510318379169701 -1.0226677909567674 -1.022667790950758 -0.9510318379147323 -1.5031547487568298 -1.5031547487202523 -1.4955528554349118 -1.495552855439338
5.0 0.20000000014210745 -0.5235534294155815 -0.4772388196242238 -1.0034596374688407 -0.9985440096140437 -0.9985440096145186 0.6000000004263223 -0.3524937080658622 -0.2782088766299906 -0.27820887662999005 -1.0526355932284122 -1.021435498275825 -1.0214354982757374 -0.9802619958594675 -0.9802619958589175 -0.9551122543658156 -1.02143549827623 -1.021435498269899 -0.9551122543635616 -1.5027202104023263 -1.502720210374732 -1.4961907153061085 -1.496190715318931
5.2 0.19230769244433404 -0.5203457594056426 -0.48089498672458225 -1.0025125128405674 -0.9989421985849838 -0.9989421985853641 0.5769230773330022 -0.35337850400183735 -0.28956751823920923 -0.2895675182392068 -1.0449294713543709 -1.0190405347574472 -1.019040534757428 -0.9834375514863268 -0.9834375514860091 -0.962292677021107 -1.019040534757143 -1.0190405347554283 -0.9622926770193284 -1.5020168691411562 -1.502016869095522 -1.4972158270505758 -1.4972158270971647
5.4 0.18518518531676612 -0.5175085221915053 -0.4839718784195727 -1.0018175263785816 -0.9992335027687143 -0.9992335027690116 0.5555555559502984 -0.3543674235007608 -0.29975404963561636 -0.2997540496356145 -1.03823506025534 -1.0167828844227667 -1.0167828844217577 -0.98611281064917 -0.9861128106259186 -0.9683408251297744 -1.0167828844213442 -1.0167828844202655 -0.9683408251283804 -1.5014904975892804 -1.5014904975862806 -1.4979752731031089 -1.4979752731215492
5.6000000000000005 0.17857142869831016 -0.5150186946256674 -0.48656159385377823 -1.0013099585481922 -0.9994455856158699 -0.9994455856161197 0.5357142860949305 -0.3555199277003045 -0.3089311659271825 -0.30893116592718184 -1.0324591611126746 -1.0146995547159232 -1.0146995547155186 -0.9883692427310854 -0.9883692427301499 -0.9734360543289381 -1.0146995547150266 -1.0146995547141997 -0.9734360543280128 -1.501098500753058 -1.5010985007046447 -1.4985347854569708 -1.4985347854800293
5.800000000000001 0.17241379322595465 -0.5128491970615734 -0.4887411382005231 -1.0009407165607414 -0.9995992656105499 -0.999599265610795 0.517241379677864 -0.356869291684908 -0.31723466957833246 -0.31723466957833035 -1.0275065736574875 -1.0128101742194842 -1.012810174219306 -0.9902740466621999 -0.9902740466611747 -0.9777283485784828 -1.0128101742196574 -1.012810174216011 -0.977728348576797 -1.5008078257306519 -1.5008078257225952 -1.498944769599083 -1.498944769601645
6.000000000000001 0.16666666678508948 -0.5109701105015488 -0.4905750334312262 -1.0006729425028376 -0.9997100952580328 -0.999710095257171 0.5000000003552685 -0.35842230415270093 -0.32477837771700824 -0.3247783777170069 -1.0232814291634222 -1.011119828936195 -1.0111198289361523 -0.9918822709645285 -0.9918822709635549 -0.9813434134062418 -1.011119828936417 -1.0111198289327732 -0.9813434134049164 -1.5005929787691812 -1.500592978768678 -1.4992435364900667 -1.4992435365101067
6.200000000000001 0.16129032269524787 -0.5093503852767667 -0.4921174559634298 -1.0004792045676612 -0.9997896165314709 -0.9997896165309331 0.48387096808574365 -0.36016548618275485 -0.33165821269651824 -0.33165821269651546 -1.019690449655769 -1.0096230146559884 -1.009623014655969 -0.9932392343582639 -0.9932392343574123 -0.984386833615605 -1.0096230146557679 -1.009623014655265 -0.9843868336153105 -1.5004344522695703 -1.5004344522509514 -1.499459975139258 -1.4994599751519349
6.400000000000001 0.1562500001110214 -0.5079594722291731 -0.493413993806996 -1.00033924414779 -0.9998463481158539 -0.999846348115544 0.4687500003330642 -0.36207360873278766 -0.33795554447400683 -0.33795554447400594 -1.0166463478493966 -1.008307651018029 -1.008307651018001 -0.9943827033490806 -0.9943827033483787 -0.9869474932390301 -1.008307651018238 -1.0083076510141695 -0.9869474932382938 -1.5003174713970229 -1.500317471382248 -1.4996157338513196 -1.4996157338724057
6.600000000000001 0.15151515162280862 -0.5067685310360643 -0.4945030906199862 -1.0002382036560882 -0.9998865505014589 -0.9998865505013561 0.45454545486842585 -0.36411690371247246 -0.3437398647772936 -0.3437398647772926 -1.0140701539414008 -1.007158318199237 -1.007158318198848 -0.9953445750806207 -0.9953445750631265 -0.9891003921581041 -1.0071583181990336 -1.0071583181952128 -0.9891003921576329 -1.5002309727571985 -1.5002309727376935 -1.49972696087512 -1.4997269609599728
6.800000000000002 0.14705882363390246 -0.5057511404755389 -0.4954172282829511 -1.0001652527831713 -0.9999148098823426 -0.9999148098823473 0.44117647090170736 -0.36626566109831665 -0.3490708909656634 -0.34907089096566296 -1.0118922026086563 -1.0061584579002645 -1.006158457900217 -0.9961520725504802 -0.9961520725416944 -0.990908955652255 -1.006158457900433 -1.0061584578972245 -0.9909089556520072 -1.500166763633497 -1.5001667636210736 -1.4998056607766683 -1.4998056607897003
7.000000000000002 0.1428571429586481 -0.5048835975218131 -0.4961838912887722 -1.0001125375705258 -0.999934477625344 -0.9999344776294139 0.42857142887594424 -0.36849253466173393 -0.35400020565455736 -0.35400020565455614 -1.0100520806779318 -1.0052916857222045 -1.0052916857221081 -0.9968285710098049 -0.9968285710095316 -0.9924269158768971 -1.0052916857224123 -1.0052916857198113 -0.9924269158768121 -1.5001188356240363 -1.5001188355773007 -1.4998607310733174 -1.4998607310790821
7.200000000000002 0.13888888898757457 -0.5041449393522264 -0.4968263521782762 -1.000074386179593 -0.999947997332636 -0.9999479973363055 0.4166666669627237 -0.37077338585230035 -0.35857253520286614 -0.3585725352028616 -1.0084979652479027 -1.0045424886497387 -1.0045424886495613 -0.9973941810445224 -0.9973941810348841 -0.9936998386946436 -1.0045424886498293 -1.0045424886477003 -0.9936998386946034 -1.5000828155788148 -1.5000828155766683 -1.499898746752097 -1.4998987467583191
7.400000000000002 0.1351351352311536 -0.5035168058111374 -0.4973643141675371 -1.0000467153027028 -0.9999571461910743 -0.9999571461942982 0.40540540569346084 -0.3730873760621376 -0.3628267589508485 -0.36282675895084837 -1.0071856929366485 -1.0038965485297273 -1.003896548526463 -0.9978661831587887 -0.9978661831518003 -0.994766366337813 -1.0038965485299403 -1.0038965485294662 -0.9947663663377329 -1.500055536166804 -1.5000555361480372 -1.4999245483211192 -1.4999245483284207
7.600000000000002 0.13157894746191273 -0.5029832243957235 -0.49781444288279636 -1.0000265910125297 -0.9999632122879474 -0.9999632122907836 0.39473684238573814 -0.3754167455891818 -0.3667967246730689 -0.36679672467306534 -1.0060777704055792 -1.0033408564455448 -1.0033408564454014 -0.998259375873327 -0.998259375862684 -0.9956592403273267 -1.003340856445622 -1.003340856444126 -0.9956592403272299 -1.5000347074206841 -1.5000347073717104 -1.4999416821767562 -1.4999416821851579
7.8000000000000025 0.12820512829622263 -0.5025303676774184 -0.4981908132521665 -1.0000119069243876 -0.9999671247277935 -0.9999671247302724 0.3846153848886679 -0.37774649954184597 -0.3705119269684615 -0.37051192696845886 -1.0051424348804296 -1.0028637171648698 -1.0028637171636714 -0.9985863747856667 -0.9985863747837616 -0.9964061584087585 -1.0028637171651227 -1.0028637171638843 -0.9964061584086665 -1.5000186710671264 -1.5000186710438224 -1.4999527302982705 -1.499952730298162
8.000000000000004 0.1250000000888171 -0.5021463104834026 -0.4985052909273757 -1.0000011504141266 -0.9999695493889876 -0.9999695493911712 0.37500000026645125 -0.3800640921424428 -0.3739980872143133 -0.37399808721431255 -1.0043528107638195 -1.002454698832518 -1.0024546988305594 -0.998857882563084 -0.9988578825623713 -0.9970305057963733 -1.002454698832752 -1.0024546988317704 -0.9970305057962752 -1.5000062204714677 -1.5000062204685678 -1.4999595577322502 -1.499959557731431
8.200000000000003 0.12195121959884592 -0.5018208002909436 -0.49876786142191665 -0.9999932341437026 -0.9999709597223085 -0.9999709597242379 0.36585365879653775 -0.3823591380813911 -0.3772776587748313 -0.37727765877483077 -1.0036861745606411 -1.002104556857062 -1.002104556856862 -0.9990829383748487 -0.9990829383706015 -0.9975519878447185 -1.002104556857223 -1.0021045568564961 -0.9975519878446244 -1.4999964712713056 -1.4999964712693374 -1.4999634992487865 -1.4999634992604385
8.400000000000002 0.11904761913220675 -0.5015450465041867 -0.4989869154261092 -0.9999873754111974 -0.9999716893046813 -0.9999716893063264 0.3571428573966203 -0.38462315410098685 -0.38037027071020807 -0.3803702707102066 -1.0031233239531128 -1.0018051464486033 -1.0018051464484221 -0.9992691484265415 -0.9992691484262246 -0.997987180902485 -1.0018051464485869 -1.001805146448419 -0.9979871809024126 -1.4999887701485048 -1.4999887701365364 -1.4999655003271397 -1.49996550035088
8.600000000000003 0.11627906985006242 -0.5013115302388026 -0.4991694957904028 -0.9999830100693583 -0.9999719708699957 -0.9999719708714474 0.34883720955018727 -0.3868493263230983 -0.3832931172113002 -0.3832931172112978 -1.0026480401287672 -1.0015493307541274 -1.00154933075406 -0.9994228960961864 -0.9994228960960825 -0.9983500115096429 -1.001549330754329 -1.0015493307541896 -0.9983500115095854 -1.4999826308355668 -1.4999826308267743 -1.4999662234812616 -1.4999662234872815
8.800000000000004 0.11363636371710643 -0.5011138343125063 -0.49932151017809195 -0.999979731139281 -0.9999719651655635 -0.9999719651668685 0.3409090911513193 -0.38903229833933384 -0.386061297339478 -0.3860612973394769 -1.0022466307231461 -1.0013308880361187 -1.001330888035926 -0.9995495297869632 -0.9995495297868346 -0.9986521708471823 -1.0013308880363108 -1.0013308880361909 -0.9986521708471396 -1.4999776894566892 -1.4999776894398391 -1.4999661277469474 -1.4999661277990266
9.000000000000004 0.11111111119005965 -0.5009464923300542 -0.4994479128440412 -0.999977244921498 -0.9999717820816424 -0.999971782082793 0.33333333357017897 -0.39116797673811005 -0.3886881090179391 -0.38868810901793743 -1.001907541370231 -1.0011444199210677 -1.0011444199209958 -0.999653527370588 -0.9996535273664431 -0.9989034702984165 -1.0011444199211346 -1.001144419920947 -0.9989034702983484 -1.4999736727447495 -1.4999736727365223 -1.4999655278602873 -1.4999655279750523
9.200000000000003 0.10869565225114529 -0.5008048554816719 -0.49955285888773127 -0.9999753394697843 -0.9999714959215684 -0.9999714959217767 0.32608695675343585 -0.393253352498063 -0.3911853014444239 -0.3911853014444228 -1.0016210254169218 -1.0009852622997002 -1.0009852622995214 -0.9997386375745665 -0.9997386375740964 -0.9991121439706008 -1.000985262299864 -1.0009852622996798 -0.9991121439704846 -1.4999703750938822 -1.4999703750913322 -1.4999646371877262 -1.4999646371920654
9.400000000000004 0.10638297879899326 -0.5006849756299859 -0.49963983431402514 -0.999973861830986 -0.9999711562815846 -0.9999711562818746 0.3191489363969798 -0.39528633786620443 -0.39356329044546684 -0.3935632904454662 -1.0013788630856422 -1.0008494002973891 -1.0008494002971484 -0.999807999779806 -0.9998079997795495 -0.9992851042397848 -1.000849400297469 -1.0008494002970392 -0.9992851042397319 -1.4999676415161396 -1.4999676415038588 -1.4999635978640466 -1.4999635978974946
9.600000000000005 0.10416666674068088 -0.500583503286053 -0.49971176514801563 -0.9999727015550581 -0.9999707957048645 -0.999970795705196 0.31250000022204266 -0.3972656188845733 -0.3958313414365186 -0.39583134143651794 -1.0011741228963411 -1.0007333885667737 -1.0007333885666525 -0.9998642444995058 -0.9998642444991752 -0.9994281564145895 -1.0007333885666432 -1.0007333885656342 -0.9994281564145113 -1.4999653548504543 -1.4999653548502159 -1.4999625034808 -1.4999625035744784
9.800000000000004 0.10204081639903435 -0.500497599106899 -0.49977110865248436 -0.9999717787387964 -0.9999704350184914 -0.9999704350188033 0.3061224491971031 -0.3991905237692457 -0.39799772452259874 -0.39799772452259785 -1.0010009593646882 -1.0006342778852246 -1.0006342778850497 -0.999909577100242 -0.9999095770914763 -0.9995461783630528 -1.0006342778852602 -1.0006342778848325 -0.9995461783630002 -1.4999634260416908 -1.4999634259729118 -1.4999614139401227 -1.4999614139820012
10.0 0.10000000007105372 -0.5004248575710232 -0.4998199294126999 -0.9999710353748663 -0.9999700870409682 -0.9999700870413142 0.30000000021316114 -0.40106090707410463 -0.40006984593115463 -0.4000698459311541 -1.0008544418923218 -1.0005495486768567 -1.000549548676226 -0.9999458473489855 -0.9999458473489349 -0.9996432704664009 -1.0005495486769458 -1.0005495486767784 -0.9996432704663722 -1.4999617869218582 -1.499961786915235 -1.4999603657664813 -1.4999603657804912
10.4 0.09615384622216702 -0.5003110262309263 -0.49989266740872396 -0.9999699289223752 -0.9999694551017463 -0.9999694551319903 0.2884615386665011 -0.4046395701301239 -0.40395726149239247 -0.4039572614923895 -1.0006253540431536 -1.0004149557190052 -1.0004149557189694 -0.9999971582358314 -0.9999971582348268 -0.9997879086728718 -1.0004149557190845 -1.0004149557190112 -0.9997879086728467 -1.4999591778613304 -1.4999591778602204 -1.499958466927347 -1.4999584669513104
10.8 0.09259259265838306 -0.5002291834961263 -0.4999408004812165 -0.9999691601458609 -0.9999689226210522 -0.9999689226498232 0.2777777779751492 -0.4080075022587955 -0.40753940091982305 -0.4075394009198186 -1.000460772523065 -1.0003159647156927 -1.0003159647146616 -1.0000278247056356 -1.00002782470559 -0.9998835835610773 -1.0003159647157778 -1.000315964715735 -0.99988358356105 -1.499957226327373 -1.4999572262682637 -1.4999568696283778 -1.4999568696417866
11.200000000000001 0.08928571434915508 -0.500170146516386 -0.49997196964998436 -0.999968605280109 -0.9999684860251522 -0.9999684860523111 0.2678571430474653 -0.4111739734995404 -0.4108538766446486 -0.4108538766446475 -1.000342104532879 -1.0002427015895186 -1.0002427015883233 -1.000044619977414 -1.0000446199773352 -0.9999454949377402 -1.0002427015896003 -1.0002427015895754 -0.9999454949377247 -1.4999557400622838 -1.4999557400555776 -1.4999555608664292 -1.4999555608885693
11.600000000000001 0.08620689661297733 -0.5001273517231284 -0.4999915542115141 -0.9999681925902341 -0.9999681327758808 -0.9999681328021593 0.258620689838932 -0.4141501271648346 -0.4139318943712215 -0.4139318943712214 -1.0002561020264933 -1.000188041285963 -1.0001880412848019 -1.000052274042389 -1.000052274042348 -0.9999843487057594 -1.0001880412860389 -1.0001880412832942 -0.9999843487057372 -1.4999545920643824 -1.49995459205429 -1.499954502160023 -1.499954502185368
12.000000000000002 0.08333333339254474 -0.5000961195651983 -0.5000033202523834 -0.9999678786986701 -0.9999678488153547 -0.999967848840768 0.25000000017763424 -0.4169479653839998 -0.4167995967477903 -0.416799596747787 -1.0001933395768918 -1.0001468559280995 -1.0001468559266904 -1.0000540610000432 -1.0000540609999415 -1.0000076428327573 -1.000146855928119 -1.0001468559276359 -1.0000076428323519 -1.4999536959903184 -1.4999536959766018 -1.499953651104517 -1.499953651106937
12.400000000000002 0.08064516134762394 -0.500073124422995 -0.5000098837296495 -0.9999676360965014 -0.9999676212681842 -0.9999676212929204 0.24193548404287182 -0.41957967837233345 -0.41947908575785453 -0.41947908575785253 -1.0001471279410008 -1.0001154639656102 -1.0001154639640346 -1.0000522193044445 -1.0000522193042898 -1.0000205867223348 -1.000115463965678 -1.0001154639646148 -1.0000205867223246 -1.499952991269688 -1.4999529912031042 -1.4999529689991613 -1.4999529690272797
12.800000000000002 0.0781250000555107 -0.5000560107132862 -0.5000130442198144 -0.9999674464015078 -0.9999674391121693 -0.9999674391364519 0.2343750001665321 -0.42205721113048245 -0.42198921076723583 -0.4219892107672356 -1.0001127328573105 -1.000091227064391 -1.0000912270641267 -1.000048255362059 -1.000048255360138 -1.000026764468144 -1.0000912270643976 -1.0000912270643803 -1.0000267644674172 -1.4999524338556922 -1.499952433786628 -1.4999524229247982 -1.4999524229446406
13.200000000000003 0.07575757581140431 -0.5000431143419916 -0.5000140264086362 -0.9999672967038135 -0.9999672931608513 -0.999967293184478 0.22727272743421292 -0.4243919939450025 -0.424346181656576 -0.4243461816565747 -1.0000868111564194 -1.0000722556894954 -1.0000722556894481 -1.000043163640353 -1.0000431636398115 -1.0000286151618825 -1.0000722556890598 -1.0000722556887438 -1.0000286151613336 -1.499951990642156 -1.499951990640793 -1.4999519853537624 -1.4999519853589165
13.600000000000003 0.07352941181695123 -0.5000332610955267 -0.500013654342202 -0.9999671775866971 -0.9999671758850438 -0.9999671759082623 0.22058823545085368 -0.42659478649480465 -0.42656404885242605 -0.4265640488524247 -1.00006700413819 -1.0000571950182995 -1.000057195018282 -1.0000375856004002 -1.0000375855911834 -1.0000277797138348 -1.00005719501805 -1.0000571950178754 -1.0000277797142687 -1.4999516362438479 -1.4999516362386978 -1.4999516337223937 -1.4999516337248835
14.000000000000004 0.07142857147932405 -0.5000256216993073 -0.5000124760505548 -0.9999670820265883 -0.9999670812176694 -0.9999670812403988 0.21428571443797212 -0.4286756007494355 -0.42865508083965803 -0.4286550808396578 -1.000051645958102 -1.0000450703480992 -1.0000450703479358 -1.0000319231838621 -1.000031923181082 -1.0000253490475677 -1.0000450703479455 -1.0000450703475017 -1.0000253490479531 -1.4999513510425957 -1.4999513510391065 -1.4999513498592645 -1.4999513498653103
14.400000000000004 0.06944444449378728 -0.5000196086135167 -0.5000108515235172 -0.9999670047334189 -0.9999670043502401 -0.9999670043725434 0.20833333348136185 -0.4306436777483321 -0.43063006233612744 -0.43063006233612466 -1.000039556274328 -1.0000351764280309 -1.00003517642801 -1.000026418567253 -1.0000264185658074 -1.0000220393800654 -1.0000351764278737 -1.0000351764274504 -1.000022039380227 -1.4999511199045878 -1.4999511199002669 -1.4999511193532258 -1.4999511193702637
14.800000000000004 0.0675675676155768 -0.5000148033169198 -0.5000090139026403 -0.9999669417093392 -0.9999669415256615 -0.9999669415474165 0.20270270284673042 -0.4325075000024008 -0.4324985310925964 -0.4324985310925962 -1.0000298942315204 -1.000026998944711 -1.0000269989427153 -1.0000212091813951 -1.0000212091811798 -1.0000183141835546 -1.000026998944762 -1.000026998944679 -1.0000183141838428 -1.4999509312206767 -1.4999509312069517 -1.4999509309764933 -1.4999509309749866
15.200000000000005 0.06578947373095637 -0.5000109055501956 -0.5000071114397884 -0.9999668899260172 -0.9999668898338456 -0.9999668898551874 0.19736842119286907 -0.434274826080064 -0.43426896732423176 -0.43426896732423154 -1.0000220565420392 -1.000020159244192 -1.000020159242146 -1.0000163649984761 -1.000016364998257 -1.0000144678243144 -1.0000201592441993 -1.0000201592436733 -1.0000144678245875 -1.4999507760632262 -1.4999507760575097 -1.499950775963063 -1.4999507759618216
15.600000000000005 0.06410256414811132 -0.5000076981148829 -0.5000052359285815 -0.999966847055643 -0.9999668470281434 -0.9999668470492319 0.19230769244433396 -0.43595273766277765 -0.43594894663382755 -0.43594894663382533 -1.0000156067862314 -1.0000143756001785 -1.0000143756000197 -1.0000119133742713 -1.0000119133720542 -1.0000106822402193 -1.0000143756002084 -1.0000143755999729 -1.000010682240763 -1.4999506476324451 -1.499950647632033 -1.4999506475939277 -1.4999506475929856
16.000000000000007 0.06250000004440855 -0.5000050225163012 -0.5000034418145183 -0.9999668113802057 -0.9999668113699886 -0.9999668113907142 0.18750000013322562 -0.43754769229749657 -0.4375452647526742 -0.43754526475267375 -1.000010226479735 -1.0000094360983518 -1.0000094360962293 -1.0000078553947949 -1.0000078553945695 -1.0000070650338189 -1.0000094360983787 -1.0000094360981717 -1.0000070650343191 -1.499950540675749 -1.499950540674885 -1.4999505406561804 -1.4999505406554647
16.400000000000006 0.06097560979942296 -0.5000027620708387 -0.5000017589915073 -0.9999667815079705 -0.9999667815049471 -0.9999667815251536 0.18292682939826888 -0.43906557736444174 -0.439064040406942 -0.4390640404069418 -1.0000056811316558 -1.0000051795853049 -1.0000051795852754 -1.000004176515148 -1.0000041765148773 -1.0000036749760004 -1.0000051795853284 -1.0000051795851446 -1.0000036749764676 -1.4999504510971733 -1.4999504510965018 -1.4999504510889972 -1.4999504510884027
16.800000000000004 0.059523809566103376 -0.5000008301148466 -0.5000002013717938 -0.9999667563686702 -0.9999667563685201 -0.9999667563883224 0.17857142869831014 -0.44051176249300605 -0.440510801048845 -0.4405108010488431 -1.000001796553712 -1.0000014821833427 -1.0000014821811598 -1.0000008534497171 -1.0000008534494924 -1.00000053908155 -1.0000014821833483 -1.000001482182712 -1.0000005390807103 -1.499950375704892 -1.4999503756977588 -1.4999503756966874 -1.4999503757011816
17.200000000000006 0.05813953492503121 -0.4999991616992363 -0.4999987726397592 -0.9999667351179765 -0.9999667351170717 -0.9999667351364047 0.17441860477509363 -0.44189114887635483 -0.44189055500390806 -0.44189055500390595 -0.9999984421753619 -0.999998247648635 -0.9999982476464112 -0.9999978585961856 -0.9999978585959587 -0.9999976640695699 -0.9999982476486738 -0.9999982476484418 -0.9999976640698728 -1.4999503119657271 -1.4999503119650877 -1.4999503119640831 -1.4999503119637612
17.60000000000001 0.05681818185855322 -0.49999770768118373 -0.4999974701244874 -0.9999667170752705 -0.9999667170740091 -0.9999667170944005 0.17045454557565964 -0.44320821474990324 -0.4432078527066311 -0.4432078527066293 -0.9999955191772114 -0.9999954004018219 -0.999995400401807 -0.9999951628498931 -0.9999951628492598 -0.9999950440734762 -0.9999954004018388 -0.9999954004016329 -0.9999950440737635 -1.499950257853478 -1.4999502578525656 -1.499950257852176 -1.499950257852309
18.000000000000007 0.055555555595029824 -0.4999964304838969 -0.4999962874049368 -0.9999667017006624 -0.9999667017002711 -0.9999667017181677 0.16666666678508948 -0.4444670568089142 -0.4444668390562495 -0.4444668390562474 -0.9999929519762326 -0.9999928804392041 -0.9999928804390114 -0.999992737363027 -0.9999927373619814 -0.9999926658247505 -0.9999928804392374 -0.9999928804390529 -0.999992665825031 -1.4999502117360128 -1.4999502117347976 -1.4999502117346877 -1.499950211735185
18.400000000000006 0.054347826125572644 -0.49999530103367884 -0.49999521605132247 -0.9999666885486019 -0.9999666885482147 -0.9999666885660169 0.16304347837671793 -0.44567142763583867 -0.4456712984605613 -0.4456712984605604 -0.9999906820759948 -0.9999906395867934 -0.9999906395845103 -0.999990554605725 -0.9999905546055007 -0.9999905121154197 -0.9999906395868047 -0.9999906395863355 -0.9999905121148202 -1.4999501722886805 -1.499950172287399 -1.4999501722873874 -1.499950172288014
18.800000000000008 0.05319148939949663 -0.49999429653914346 -0.499994246771669 -0.9999666772759616 -0.9999666772718435 -0.9999666772773451 0.1595744681984899 -0.44682476936291615 -0.44682469379825773 -0.4468246937982554 -0.9999886636076549 -0.9999886387256365 -0.9999886387254375 -0.9999885889589073 -0.9999885889578748 -0.9999885640751021 -0.9999886387256451 -0.9999886387252048 -0.9999885640749271 -1.4999501384300393 -1.4999501384291678 -1.4999501384291523 -1.499950138429466
19.20000000000001 0.05208333337034044 -0.49999339887879224 -0.49999337014640244 -0.9999666675544788 -0.9999666675456732 -0.9999666675561979 0.15625000011102133 -0.44793024386447344 -0.44793020028125907 -0.44793020028125863 -0.9999868600925822 -0.9999868457279503 -0.999986845727935 -0.9999868169960023 -0.9999868169954539 -0.9999868026297832 -0.9999868457279363 -0.9999868457275242 -0.9999868026292608 -1.4999501092725742 -1.4999501092715473 -1.4999501092713454 -1.4999501092720728
19.60000000000001 0.05102040819951718 -0.4999925934303516 -0.4999925770782511 -0.9999666591550209 -0.9999666591507674 -0.999966659158563 0.15306122459855154 -0.4489907597934264 -0.44899073501118136 -0.4489907350111806 -0.999985242090701 -0.9999852339162866 -0.9999852339160439 -0.9999852175632348 -0.9999852175626623 -0.9999852093884053 -0.9999852339163305 -0.9999852339162051 -0.9999852093884994 -1.499950084083756 -1.4999500840799573 -1.4999500840757616 -1.4999500840840723
20.000000000000007 0.050000000035526834 -0.4999918682210286 -0.4999918590475577 -0.9999666518786984 -0.9999666518646803 -0.9999666518823745 0.15000000010658052 -0.4500089967712405 -0.4500089828793987 -0.45000898287939717 -0.9999837854946717 -0.9999837809082534 -0.9999837809075877 -0.9999837717356322 -0.9999837717354715 -0.9999837671492237 -0.9999837809092139 -0.9999837809088533 -0.9999837671484751 -1.4999500622599076 -1.4999500622589428 -1.4999500622588606 -1.4999500622595145
