# Supplementary material for: The Enduring Relevance of Semiempirical Quantum Mechanics
Source: J Phys Chem A. 2025 Sep 3;129(37):8465–77. doi: 10.1021/acs.jpca.5c03425 (PMC12451668; doi:10.1021/acs.jpca.5c03425)
Supplement: Supplementary file 1 [file jp5c03425_si_001.zip › data/gamess.txt]

2024 1160
2023 1310
2022 1420
2021 1320
2020 1420
2019 1470
2018 1600
2017 1620
2016 1750
2015 1860
2014 1750
2013 1800
2012 1790
2011 1510
2010 1500
2009 1380
2008 1310
2007 1230
2006 1180
2005 994
2004 821
2003 889
2002 786
2001 743
2000 713
1999 636
1998 538
1997 548
1996 480
1995 410
1994 322
1993 310
1992 286
1991 210
1990 174
1989 153
1988 120
1987 92
1986 58
1985 60
1984 45
1983 23
1982 15
1981 5
