# Supplementary material for: The Enduring Relevance of Semiempirical Quantum Mechanics
Source: J Phys Chem A. 2025 Sep 3;129(37):8465–77. doi: 10.1021/acs.jpca.5c03425 (PMC12451668; doi:10.1021/acs.jpca.5c03425)
Supplement: Supplementary file 1 [file jp5c03425_si_001.zip › data/hydrogen_basis3.data]

0.5 2.0000000014210744 0.33271697393466293 1.4954498054496574 -0.45443081237758465 0.22265279401037508 0.22265279401037907 6.0000000042632236 2.933575709880304 4.886212053302784 4.886212053302787 0.9117789416438722 2.362658520499286 2.36265852049958 2.424969889667483 2.4443230585770577 2.444323058577436 2.362658520499396 2.3626585204994575 2.4249698896674805 0.8016424257801367 0.8016424257807291 0.8106452529295058 2.132660041747961
0.6 1.666666667850895 0.04646636640962054 1.1537713544991925 -0.7141144543818887 -0.0698300414673867 -0.06983004146737559 5.000000003552685 2.058413299834088 3.876276232957899 3.8762762329579057 0.1334038800669548 1.4774470216979338 1.477447021697948 1.5635431455243567 1.5669300910364297 1.5669300910364488 1.4774470216979196 1.4774470216979592 1.5635431455243531 0.018187395304489762 0.018187395304749998 0.04477692933422883 1.2429250291359581
0.7 1.4285714295864815 -0.14423406902041536 0.905981275065348 -0.879142994812318 -0.2679497195787195 -0.26794971957871505 4.285714288759445 1.4688365761495854 3.153115595103455 3.1531155951034577 -0.36257243281527884 0.8769479876312789 0.8769479876313007 0.9750009278577192 0.9750009278577507 0.9883277100022552 0.8769479876312949 0.876947987631302 0.9883277100022547 -0.4837612560974067 -0.4837612560929463 -0.4382718999723343 0.6372082236270264
0.7999999999999999 1.2500000008881713 -0.27601575490402475 0.7165855005939012 -0.9865744866767838 -0.4083363845528516 -0.4083363845528525 3.750000002664514 1.0545018282111878 2.610185018682464 2.610185018682466 -0.6884995378548426 0.4512825736813664 0.45128257368137437 0.5582870374730953 0.5582870374730966 0.5887944220076218 0.45128257368137215 0.4512825736813748 0.5887944220076178 -0.8164670295626673 -0.8164670295621974 -0.7509623023506329 0.20570416147974013
0.8999999999999999 1.1111111119005967 -0.36935404533270333 0.5660354536413519 -1.057116351471701 -0.511434838474478 -0.5114348384744798 3.3333333357017905 0.7536806153496238 2.188298039103917 2.1882980391039184 -0.9071812917171256 0.13918020649096574 0.1391802064910106 0.25514353937742396 0.25514353937747947 0.3030959356028813 0.13918020649098795 0.1391802064909906 0.30309593560288084 -1.04262571787456 -1.0426257178726752 -0.9561452247718458 -0.11277900565306487
0.9999999999999999 1.0000000007105374 -0.4365464048487464 0.4427474785409726 -1.1031538786756752 -0.5894851700503905 -0.58948517005039 3.000000002131612 0.5294275796409305 1.8518683067009227 1.8518683067009232 -1.055872256968402 -0.09589598205222005 -0.09589598205217476 0.028693492875271787 0.028693492875317084 0.09424003665977576 -0.0958959820521974 -0.09589598205219385 0.09424003665977976 -1.1993805025811932 -1.199380502581116 -1.0910631404043372 -0.35470679652443726
1.0999999999999999 0.909090909736852 -0.4853868137597015 0.33943324077207493 -1.13247547983205 -0.6502017826851341 -0.6502017826851336 2.727272729210556 0.3585753242068832 1.5781216281960517 1.5781216281960524 -1.1575417789036795 -0.2768034348998083 -0.2768034348998043 -0.1441860402931252 -0.14418604029312254 -0.06094416755830201 -0.27680343489980874 -0.27680343489980697 -0.06094416755830201 -1.3096021465934236 -1.3096021465929075 -1.1786596463393293 -0.5428827302283366
1.1999999999999997 0.8333333339254477 -0.5210281482573834 0.25125313935023696 -1.150172123522759 -0.6986372450637238 -0.6986372450637236 2.500000001776343 0.22606744328167894 1.3516971677229932 1.3516971677229952 -1.2267878758602278 -0.418432717530945 -0.41843271753094147 -0.2785472143118186 -0.27854721431181284 -0.17750609700451347 -0.418432717530941 -0.41843271753094013 -0.1775060970045148 -1.3878115080557025 -1.3878115080556026 -1.2335308269061325 -0.692160935464377
1.2999999999999998 0.7692307697773363 -0.5469924326180072 0.17486179587904205 -1.1596713457173098 -0.7381850734345284 -0.7381850734345282 2.3076923093320088 0.12181192933224771 1.161782218803402 1.1617822188034024 -1.2731535584059963 -0.5308584217348682 -0.5308584217348629 -0.3845285596061059 -0.38452855960609833 -0.2655367549933181 -0.5308584217348642 -0.5308584217348624 -0.26553675499331897 -1.443494504449589 -1.4434945044491125 -1.2652502879439886 -0.8125846103313292
1.4 0.7142857147932408 -0.5657519307039148 0.10790664579278963 -1.1633356227989817 -0.7711512776993431 -0.7711512776993424 2.1428571443797226 0.038845617426504386 1.0005475868808067 1.0005475868808076 -1.3030573085926136 -0.6211200501469039 -0.6211200501469007 -0.46917941516583417 -0.46917941516583106 -0.3320055759819218 -0.6211200501469034 -0.6211200501468999 -0.3320055759819218 -1.4830213807561288 -1.4830213807559778 -1.2802894485039196 -0.9111496844328855
1.4999999999999998 0.6666666671403582 -0.5790814885750343 0.048721295882781734 -1.162828184020357 -0.7991101885593267 -0.7991101885593271 2.0000000014210744 -0.027772285781940464 0.8622379083727447 0.8622379083727458 -1.3209437445791719 -0.6942524930415379 -0.6942524930415317 -0.537537750667811 -0.5375377506678047 -0.38186144245233367 -0.6942524930415304 -0.694252493041529 -0.3818614424523319 -1.510783774169811 -1.5107837741693824 -1.2831530262689372 -0.9928269284524096
1.5999999999999996 0.6250000004440858 -0.5882808774757432 -0.00390098657760396 -1.1593443510636665 -0.8231455349376321 -0.823145534937633 1.8750000013322572 -0.08164221331626664 0.7425674674998104 0.7425674674998108 -1.32997932988785 -0.7539244595385275 -0.7539244595385226 -0.5932879274358458 -0.5932879274358431 -0.4187077948912161 -0.7539244595385226 -0.7539244595385217 -0.418707794891217 -1.5298842315449892 -1.5298842315443715 -1.2770610407191294 -1.0612055601018253
1.6999999999999997 0.5882352945356101 -0.594318718763236 -0.05087258552018592 -1.1537598714188206 -0.8440170241918684 -0.8440170241918673 1.7647058836068306 -0.1254515138398684 0.6382828706849901 0.638282870684991 -1.3324769376188463 -0.802864829507707 -0.8028648295077057 -0.6391805191588382 -0.6391805191588276 -0.44522321508231766 -0.8028648295077025 -0.8028648295077012 -0.44522321508232165 -1.5425639408999476 -1.5425639408979275 -1.2643626820869138 -1.1189307087365368
1.7999999999999998 0.5555555559502984 -0.5979273026164794 -0.09291782210631905 -1.1467267635367935 -0.8622720618283942 -0.8622720618283933 1.6666666678508952 -0.16124627908401612 0.5468547288199446 0.546854728819947 -1.3301582797757083 -0.8431509115352913 -0.843150911535286 -0.6773079112075644 -0.6773079112075582 -0.46342692715820366 -0.8431509115352895 -0.8431509115352878 -0.46342692715820455 -1.5504726670248443 -1.5504726670200668 -1.2467910774092767 -1.1680005524448878
1.8999999999999997 0.5263157898476511 -0.5996662145536031 -0.13063464618209897 -1.1387360811901377 -0.8783182383122987 -0.8783182383122985 1.5789473695429534 -0.19060773190227698 0.466272435189127 0.466272435189129 -1.3243200515362314 -0.8763977428211263 -0.8763977428211231 -0.7092862683019314 -0.709286268301919 -0.47484904043031406 -0.8763977428211187 -0.8763977428211156 -0.4748490404303136 -1.5548420229713664 -1.5548420229600408 -1.2256244099972133 -1.209960303958245
1.9999999999999996 0.5000000003552687 -0.5999661128641514 -0.16452952921150243 -1.1301600398842337 -0.8924695885047322 -0.8924695885047309 1.500000001065806 -0.2147699697214407 0.3949100626638211 0.394910062663822 -1.3159432845606496 -0.9038807418448247 -0.9038807418448167 -0.7363766424143403 -0.7363766424143363 -0.4806422773067176 -0.9038807418448171 -0.9038807418448087 -0.4806422773067176 -1.5565998003388377 -1.5565998003364183 -1.2460268243890464 -1.2460268243972088
2.0999999999999996 0.47619047652882723 -0.5991598581434385 -0.19503815813748976 -1.1212813237107515 -0.9049760543294354 -0.9049760543294341 1.4285714295864818 -0.2347016237237174 0.33143618959836285 0.33143618959836396 -1.3057691505612645 -0.9266172840817193 -0.9266172840817117 -0.7595679429789914 -0.759567942978983 -0.4816582967661889 -0.9266172840817104 -0.9266172840817091 -0.48165829676619154 -1.5564484859444847 -1.5564484859427852 -1.2771708123217067 -1.2771708123298815
2.1999999999999997 0.454545454868426 -0.5975054943308329 -0.2225387969361583 -1.1123143328910128 -0.9160423621468223 -0.9160423621468214 1.363636364605278 -0.2511651832037818 0.27475021956651546 0.2747502195665159 -1.2943545609954303 -0.9454240053448522 -0.9454240053448482 -0.7796366405933775 -0.7796366405933703 -0.4785042059398861 -0.9454240053448433 -0.9454240053448424 -0.4785042059398754 -1.554921569528449 -1.5549215695281031 -1.3041738618978354 -1.3041738619258259
2.3 0.4347826090045813 -0.5952038256633768 -0.24736167602679282 -1.1034211662324926 -0.9258402466240002 -0.9258402466239962 1.3043478270137439 -0.26476234803491616 0.22393537492049043 0.22393537492049043 -1.2821150656420268 -0.9609595242874127 -0.9609595242874109 -0.7971922029099388 -0.7971922029099219 -0.4942777057529326 -0.9609595242874132 -0.9609595242874114 -0.4942777057529322 -1.5524253670714951 -1.5524253670710488 -1.3276701153659454 -1.3276701153746273
2.3999999999999995 0.41666666696272386 -0.5924122143038575 -0.26979606735536293 -1.094723924724283 -0.9345164896033387 -0.9345164896033298 1.2500000008881715 -0.2759705083142061 0.1782229012099079 0.1782229012099088 -1.26935924925692 -0.9737578666711191 -0.973757866671112 -0.8127133243555085 -0.8127133243554978 -0.5403372545912621 -0.9737578666711093 -0.9737578666711084 -0.5403372545912701 -1.5492707220672426 -1.5492707220672097 -1.3481777769358485 -1.34817777694752
2.4999999999999996 0.4000000002842149 -0.5892555180713036 -0.29009592874134216 -1.086314224570939 -0.9421983253671259 -0.9421983253671183 1.2000000008526446 -0.2851733556900711 0.13696426070378376 0.13696426070378487 -1.2563169803004544 -0.984255452950199 -0.9842554529501906 -0.826577473744704 -0.8265774737446929 -0.5817110584253771 -0.984255452950187 -0.9842554529501795 -0.5817110584253753 -1.545697123103319 -1.5456971231029615 -1.366123463390123 -1.3661234633941344
2.5999999999999996 0.38461538488866814 -0.585834650481134 -0.3084846186337527 -1.0782604386334378 -0.9489971843048219 -0.948997184304817 1.1538461546660044 -0.29268703806651675 0.09960926098958933 0.09960926098959022 -1.2431627200001507 -0.9928131633343196 -0.9928131633343098 -0.8390846599290696 -0.8390846599290616 -0.6189600929043884 -0.9928131633343107 -0.9928131633343102 -0.6189600929043839 -1.541890798035377 -1.5418907980345973 -1.3818612165456126 -1.3818612165485733
2.6999999999999993 0.3703703706335324 -0.5822330017826043 -0.3251589616116989 -1.0706130208171445 -0.9550113772854447 -0.9550113772854398 1.1111111119005974 -0.2987818858280529 0.06568871517247432 0.06568871517247521 -1.2300342449332993 -0.9997341539990501 -0.9997341539990394 -0.8504754632703384 -0.8504754632703309 -0.6525638097735547 -0.9997341539990434 -0.9997341539990421 -0.6525638097735529 -1.5379978302484325 -1.5379978302475332 -1.3956873847724451 -1.395687384773506
2.7999999999999994 0.35714285739662044 -0.5785208841604836 -0.3402928071915541 -1.0634082281249913 -0.9603280891446064 -0.9603280891446007 1.0714285721898613 -0.3036987165439802 0.03480061667882195 0.03480061667882306 -1.2170465307705713 -1.0052775773606148 -1.0052775773606082 -0.8609433800483866 -0.8609433800483786 -0.6829340283063798 -1.0052775773606113 -1.0052775773606055 -0.6829340283063781 -1.5341331333569923 -1.5341331333564363 -1.4078522104771953 -1.4078522104852507
2.8999999999999995 0.3448275864519094 -0.574758233326397 -0.3540401442513425 -1.0566705812591886 -0.965024906666742 -0.9650249066667353 1.0344827593557284 -0.30765851665467125 0.0065990551456429625 0.0065990551456434066 -1.204300398190018 -1.009668206939102 -1.0096682069390865 -0.870642295219328 -0.8706422952193251 -0.7104263487778584 -1.0096682069390897 -1.0096682069390892 -0.7104263487778566 -1.530386145038358 -1.530386145037413 -1.4185687436069199 -1.4185687436092833
2.9999999999999996 0.3333333335701791 -0.5709959496121557 -0.36653779667306124 -1.0504144431176612 -0.9691710230162811 -0.969171023016274 1.0000000007105372 -0.31086520754003133 -0.019214732346183316 -0.019214732346182872 -1.1918860087540846 -1.0131022388391326 -1.0131022388391202 -0.879690899083255 -0.8796908990832508 -0.7353495177665168 -1.0131022388391264 -1.013102238839125 -0.7353495177665141 -1.5268242459525772 -1.5268242459437922 -1.42801959968653 -1.4280195996932947
3.0999999999999996 0.32258064539049586 -0.5672763928390974 -0.3779077188539574 -1.044645097505695 -0.9728282128837635 -0.9728282128837586 0.9677419361714877 -0.3135029054262498 -0.04289965044572008 -0.04289965044571897 -1.1798822549270769 -1.0157500941559774 -1.0157500941559676 -0.8881762972444033 -0.8881762972443995 -0.7579730697488828 -1.0157500941559747 -1.0157500941559703 -0.7579730697488761 -1.5234949930784705 -1.523494993074939 -1.436362052796191 -1.4363620527970808
3.1999999999999993 0.3125000002220429 -0.5636335651276814 -0.3882589189517695 -1.0393596521549084 -0.9760516434754902 -0.9760516434754831 0.9375000006661286 -0.3157306056798387 -0.06468074226042375 -0.06468074226042264 -1.1683539723359324 -1.0177575248827884 -1.0177575248827786 -0.8961584949456013 -0.8961584949456002 -0.778533515034498 -1.017757524882783 -1.0177575248827821 -0.7785335150344966 -1.5204281186405613 -1.5204281186356563 -1.4437319326360742 -1.4437319326364002
3.2999999999999994 0.3030303032456173 -0.5600933988059438 -0.3976890518837004 -1.0345479797424586 -0.9788905660510893 -0.9788905660510835 0.9090909097368518 -0.31767758118564493 -0.08475417075668346 -0.08475417075668334 -1.1573491371684257 -1.0192463909502 -1.0192463909501905 -0.9036762026081508 -0.9036762026081488 -0.7972393177264807 -1.0192463909501976 -1.0192463909501954 -0.7972393177264785 -1.5176378737218512 -1.5176378737169454 -1.4502467301463942 -1.4502467301473392
3.3999999999999995 0.29411764726780504 -0.5566743644273056 -0.4062857355951733 -1.030193784486468 -0.9813889174582386 -0.9813889174582329 0.8823529418034153 -0.3194417717374851 -0.10329139193415193 -0.10329139193415104 -1.1468976337075882 -1.0203160665144833 -1.0203160665144744 -0.91075330436831 -0.9107533043683089 -0.8142748917677123 -1.0203160665144813 -1.0203160665144806 -0.8142748917677092 -1.5151258404877037 -1.5151258404839578 -1.4560081996477212 -1.456008199652163
3.499999999999999 0.2857142859172964 -0.5533884138542987 -0.4141276490338125 -1.0262757800657987 -0.9835858507444947 -0.9835858507444902 0.8571428577518894 -0.32109174349642866 -0.12044267616364568 -0.12044267616364535 -1.1370121454822943 -1.0210457951688923 -1.0210457951688807 -0.9174049121052981 -0.9174049121052925 -0.8298038266484256 -1.021045795168886 -1.0210457951688834 -0.8298038266484211 -1.512883993506607 -1.512883993506404 -1.4611046169124486 -1.4611046169137947
3.599999999999999 0.27777777797514924 -0.5502421420248018 -0.42128546769211195 -1.0227689089060137 -0.9855162082670298 -0.9855162082670276 0.8333333339254478 -0.32267137292251546 -0.13634009841837458 -0.13634009841837436 -1.1276907977170296 -1.0214977784605181 -1.0214977784605075 -0.923642170458365 -0.9236421704583602 -0.8439715308959315 -1.0214977784605117 -1.0214977784605093 -0.8439715308959204 -1.510897661453268 -1.51089766145288 -1.4656127554137237 -1.4656127554153184
3.6999999999999993 0.2702702704623074 -0.5472380065768392 -0.4278226837389925 -1.0196455214661697 -0.987210948342119 -0.9872109483421123 0.8108108113869222 -0.32420579266133587 -0.15110009191523788 -0.15110009191523777 -1.1189207126267338 -1.0217205343138236 -1.021720534313813 -0.9294755010189529 -0.9294755010189476 -0.8569074498328412 -1.0217205343138174 -1.0217205343138152 -0.8569074498328325 -1.5091480971073028 -1.509148097104351 -1.4695995973444713 -1.4695995973518015
3.7999999999999994 0.2631578949238256 -0.5443754656465214 -0.4337963451151571 -1.016876450646323 -0.9886975352016443 -0.9886975352016403 0.7894736847714767 -0.325707264429012 -0.16482563858879784 -0.16482563858879762 -1.1106816410710356 -1.0217520817383174 -1.0217520817383057 -0.9349164205474234 -0.9349164205474179 -0.8687269767990438 -1.0217520817383128 -1.0217520817383121 -0.8687269767990433 -1.5076145066508368 -1.5076145066503568 -1.4731237904012608 -1.4731237904029684
3.8999999999999995 0.25641025659244543 -0.5416519456133166 -0.4392577344322762 -1.0144319425792818 -0.9900003001617649 -0.9900003001617587 0.7692307697773362 -0.32718014014216057 -0.17760815197827018 -0.17760815197826996 -1.1029491013540909 -1.0216226669406818 -1.021622666940672 -0.9399782935600882 -0.9399782935600858 -0.8795331388155676 -1.021622666940675 -1.0216226669406747 -0.8795331388155581 -1.5062755272595585 -1.5062755272592099 -1.4762368730290827 -1.4762368730306406
3.999999999999999 0.25000000017763435 -0.5390636035481147 -0.44425299671937934 -1.0122824286730352 -0.9911407789743993 -0.9911407789743927 0.750000000532903 -0.32862458782828474 -0.18952909361571224 -0.1895290936157118 -1.0956967719278587 -1.0213569208731486 -1.0213569208731337 -0.9446764103936638 -0.9446764103936627 -0.8894181037292048 -1.0213569208731412 -1.0213569208731403 -0.8894181037291959 -1.5051102287362021 -1.5051102287308025 -1.4789843012708808 -1.4789843012713924
4.1 0.243902439197692 -0.5366058886349596 -0.4488237167795404 -1.0103991400471959 -0.9921380269224402 -0.9921380269224358 0.7317073175930761 -0.33003911798557073 -0.20066135363034165 -0.20066135363034132 -1.0888981242205302 -1.020975464631571 -1.0209754646315607 -0.9490277066572202 -0.9490277066572151 -0.8984645302850488 -1.0209754646315652 -1.0209754646315647 -0.8984645302850428 -1.5040987472228284 -1.5040987472227516 -1.4814063115729703 -1.481406311574009
4.199999999999999 0.23809523826441362 -0.5342739295471862 -0.45300744280138805 -1.0087545747134847 -0.9930089103638976 -0.9930089103638927 0.7142857147932409 -0.3314221252091152 -0.2110704203330107 -0.2110704203330105 -1.0825274134738163 -1.0204960450252343 -1.0204960450252214 -0.953050335922317 -0.9530503359223117 -0.906746767222232 -1.0204960450252287 -1.020496045025227 -0.9067467672222254 -1.5032226542309624 -1.5032226542306208 -1.483538648672988 -1.4835386486737492
4.299999999999999 0.23255813970012498 -0.5320627836532431 -0.45683815247834714 -1.007322832265164 -0.993768371933902 -0.9937683719338949 0.697674419100375 -0.33277270748962584 -0.2208153613797309 -0.22081536137973 -1.0765601903902264 -1.0199343027825611 -1.0199343027825511 -0.9567632172752738 -0.9567632172752707 -0.9143319018369609 -1.0199343027825556 -1.0199343027825554 -0.9143319018369502 -1.5024651428357374 -1.502465142835613 -1.4854131795323067 -1.4854131795333365
4.399999999999999 0.22727272743421303 -0.5299675838737022 -0.4603466600497901 -1.006079832714569 -0.9944296667052721 -0.9944296667052663 0.6818181823026391 -0.3340910014141044 -0.2299496393298286 -0.22994963932982793 -1.0709734895981247 -1.0193042702251112 -1.019304270225109 -0.9601856169759416 -0.9601856169759323 -0.9212806600505811 -1.0193042702251076 -1.0193042702251054 -0.9212806600505729 -1.5018110894881822 -1.5018110894879397 -1.487058407932385 -1.4870584079322549
4.499999999999999 0.22222222238011938 -0.5279836143299573 -0.46356096596183893 -1.0050034368569027 -0.9950045679593706 -0.9950045679593653 0.6666666671403582 -0.33537822001170714 -0.23852178538113677 -0.23852178538113622 -1.0657458215106148 -1.0186186791141494 -1.0186186791141405 -0.9633367870816553 -0.9633367870816502 -0.9276481655177032 -1.0186186791141445 -1.0186186791141432 -0.9276481655176952 -1.5012470312303994 -1.5012470312299482 -1.488499900990206 -1.4884999009899627
4.599999999999999 0.2173913045022907 -0.5261063395935769 -0.46650655399835717 -1.004073485699081 -0.99550354317974 -0.9955035431797338 0.652173913506872 -0.33663652633767993 -0.24657595545195998 -0.24657595545195954 -1.0608570599944713 -1.0178891414410711 -1.0178891414410585 -0.9662356659159137 -0.966235665915913 -0.933484571529503 -1.0178891414410651 -1.0178891414410627 -0.933484571529495 -1.5007610858686011 -1.5007610858683231 -1.4897606383719169 -1.4897606383719444
4.699999999999999 0.21276595759798664 -0.5243314060634394 -0.4692066429480768 -1.0032717761320205 -0.995935902781116 -0.9959359027811107 0.63829787279396 -0.33786883092338316 -0.2541523918706541 -0.25415239187065386 -1.0562882879569404 -1.0171262499403806 -1.0171262499403735 -0.9689006379890058 -0.9689006379890043 -0.9388355841557509 -1.0171262499403788 -1.0171262499403766 -0.9388355841557444 -1.5003428353833934 -1.5003428353830874 -1.4908612958525458 -1.4908612958524419
4.799999999999999 0.20833333348136193 -0.5226546285541896 -0.4716824008469671 -1.0025819890488037 -0.9963099254418875 -0.9963099254418941 0.6250000004440858 -0.3390785676119946 -0.2612878116414996 -0.2612878116414994 -1.0520216392837782 -1.0163396320373574 -1.0163396320373486 -0.9713493487743171 -0.97134934877431 -0.9437428971539029 -1.0163396320373552 -1.016339632037349 -0.9437428971538994 -1.499983188537358 -1.4999831885349901 -1.4918204758354876 -1.4918204758356737
4.899999999999999 0.20408163279806885 -0.5210719708208416 -0.4739531296673975 -1.0019895845020301 -0.9966329645142038 -0.9966329645141976 0.6122448983942065 -0.34026947898694915 -0.2680157389489596 -0.26801573894895925 -1.0480401584432735 -1.0155379806403593 -1.0155379806403526 -0.9735985693141628 -0.9735985693141537 -0.9482445586409592 -1.0155379806403544 -1.0155379806403535 -0.9482445586409577 -1.4996742355337571 -1.4996742355319164 -1.4926548974878764 -1.4926548974877871
5.0 0.20000000014210745 -0.5195795254404727 -0.47603642734836554 -1.0014816763705556 -0.9969115398798261 -0.996911539879819 0.6000000004263223 -0.3414454273233348 -0.27436679580580914 -0.2743667958058086 -1.044327687368963 -1.014729077191454 -1.0147290771914448 -0.9756641054663097 -0.975664105466307 -0.9523752870224212 -1.014729077191451 -1.0147290771914474 -0.9523752870224135 -1.4994091047177256 -1.4994091047164129 -1.4933795580662363 -1.4933795580662736
5.2 0.19230769244433404 -0.5168501835348842 -0.47970345701153233 -1.0006752566338872 -0.9973576900241001 -0.9973576900240932 0.5769230773330022 -0.34376757260239577 -0.28604780503221383 -0.2860478050322137 -1.0376486535561105 -1.0131162366621371 -1.0131162366621247 -0.9793022456660722 -0.9793022456660668 -0.9596478175798099 -1.013116236662135 -1.01311623666213 -0.9596478175798054 -1.4989872225017735 -1.4989872225013885 -1.494551815521611 -1.4945518155221675
5.4 0.18518518531676612 -0.5144373420706281 -0.48279539084237943 -1.0000875298652012 -0.9976867615954208 -0.9976867615954141 0.5555555559502984 -0.3460731260976967 -0.2965270366093117 -0.29652703660931123 -1.031868667602927 -1.0115462382536116 -1.0115462382536018 -0.982369733199712 -0.9823697331997047 -0.96578163303228 -1.0115462382536098 -1.011546238253604 -0.9657816330322778 -1.4986785846542037 -1.498678584641937 -1.495427913153867 -1.4954279131546677
5.6000000000000005 0.17857142869831016 -0.5123130621695953 -0.4854049745551599 -0.9996611802291262 -0.9979283061598916 -0.997928306159886 0.5357142860949305 -0.3483852376746698 -0.30596861510629103 -0.3059686151062909 -1.0268815812526362 -1.0100519311033 -1.0100519311032867 -0.9849567071693911 -0.9849567071693851 -0.9709601835424636 -1.0100519311032996 -1.0100519311032947 -0.9709601835424609 -1.498453750801807 -1.49845375080129 -1.496079093266495 -1.4960790932668142
5.800000000000001 0.17241379322595465 -0.510450654176671 -0.4876090502357604 -0.9993530422622015 -0.9981048307635894 -0.9981048307635845 0.517241379677864 -0.35072092138478117 -0.3145101943487568 -0.31451019434875616 -1.0225907037683961 -1.0086555954306746 -1.0086555954306697 -0.9871390078389716 -0.987139007838966 -0.9753355246057819 -1.008655595430675 -1.008655595430671 -0.9753355246057819 -1.4982905109649618 -1.4982905109559446 -1.4965606685312878 -1.4965606685320227
6.000000000000001 0.16666666678508948 -0.5088247113415139 -0.48947135963053023 -0.9991309541478653 -0.9982333199572072 -0.9982333199572003 0.5000000003552685 -0.35309089010427763 -0.3222676711056218 -0.3222676711056215 -1.0189086857391818 -1.007370779971485 -1.007370779971481 -0.9889801159380018 -0.9889801159379998 -0.979033801131522 -1.0073707799714895 -1.0073707799714868 -0.9790338011315207 -1.4981722179403996 -1.4981722179329846 -1.4969151469221478 -1.4969151469228374
6.200000000000001 0.16129032269524787 -0.5074111804307414 -0.49104492515885056 -0.9989711821903616 -0.9983264931743764 -0.9983264931743699 0.48387096808574365 -0.3555000139489251 -0.3293390972132893 -0.3293390972132892 -1.0157572580302658 -1.006204067848021 -1.006204067848012 -0.9905331158901529 -0.9905331158901509 -0.9821599378039045 -1.0062040678480229 -1.0062040678480157 -0.9821599378039019 -1.4980865156741767 -1.4980865156682117 -1.497174917418391 -1.4971749174190463
6.400000000000001 0.1562500001110214 -0.5061874308357601 -0.49237403449736616 -0.9988563570216074 -0.9983938132789882 -0.9983938132789993 0.4687500003330642 -0.357948135914582 -0.3358078806526898 -0.33580788065268813 -1.0130667528242747 -1.005156660572853 -1.005156660572844 -0.9918424777656294 -0.9918424777656245 -0.9848015636137233 -1.0051566605728535 -1.0051566605728488 -0.9848015636137246 -1.4980243274691847 -1.4980243274682965 -1.497364473349253 -1.497364473349871
6.600000000000001 0.15151515162280862 -0.5051323081442078 -0.49349586445182736 -0.9987738525616521 -0.9984422782326257 -0.9984422782326183 0.45454545486842585 -0.3604310608982861 -0.341745374995811 -0.34174537499581054 -1.0107754592509675 -1.0042257439296578 -1.0042257439296516 -0.9929455801781202 -0.9929455801781157 -0.987032229201674 -1.0042257439296576 -1.0042257439296554 -0.9870322292016731 -1.4979790425458712 -1.4979790425438877 -1.4975022069136465 -1.4975022069210229
6.800000000000002 0.14705882363390246 -0.5042261707014493 -0.4944417878449263 -0.9987145382835038 -0.9984770344537507 -0.9984770344537458 0.44117647090170736 -0.3629415908733024 -0.34721295709988714 -0.34721295709988614 -1.0088289046689143 -1.0034056394277788 -1.0034056394277737 -0.9938739672249659 -0.9938739672249632 -0.9889139987109101 -1.0034056394277808 -1.0034056394277764 -0.9889139987109097 -1.4979458747212562 -1.4979458747207637 -1.4976018373760487 -1.497601837381493
7.000000000000002 0.1428571429586481 -0.5034509111022414 -0.4952384110041808 -0.9986718371688326 -0.998501848249717 -0.9985018482497126 0.42857142887594424 -0.3654705180539759 -0.35226368612169645 -0.3522636861216958 -1.0071791391870555 -1.0026887588474827 -1.0026887588474724 -0.9946543646687701 -0.9946543646687692 -0.9904995084846885 -1.0026887588474769 -1.0026887588474764 -0.9904995084846845 -1.4979213731877534 -1.4979213731869718 -1.4976735381210213 -1.4976735381260018
7.200000000000002 0.13888888898757457 -0.5027899634682946 -0.4959083897222748 -0.9986410260090872 -0.9985194655505165 -0.9985194655505107 0.4166666669627237 -0.3680075170344199 -0.3569436266332757 -0.3569436266332756 -1.0057840691999624 -1.0020663807129648 -1.002066380712958 -0.9953094916874587 -0.9953094916874579 -0.9918335864033307 -1.0020663807129613 -1.002066380712959 -0.9918335864033294 -1.4979030602609689 -1.4979030602599896 -1.497724818628096 -1.497724818632207
7.400000000000002 0.1351351352311536 -0.502228295411016 -0.4964710690724292 -0.9986187219071394 -0.9985318838481998 -0.9985318838481947 0.40540540569346084 -0.37054190031033585 -0.36129290724540364 -0.36129290724540297 -1.0046068563868484 -1.0015292658771326 -1.0015292658771295 -0.9958587060914579 -0.9958587060914561 -0.992954521049344 -1.0015292658771324 -1.0015292658771267 -0.9929545210493484 -1.4978891678007578 -1.497889167799672 -1.4977612063286356 -1.4977612063312453
7.600000000000002 0.13157894746191273 -0.5017523825942345 -0.4969429877950701 -0.9986025081583609 -0.9985405552827189 -0.9985405552827142 0.39473684238573814 -0.3730632208193011 -0.36534657466050413 -0.36534657466050313 -1.0036153798376692 -1.0010681287406311 -1.001068128740628 -0.9963185184223672 -0.9963185184223641 -0.9938950609968443 -1.0010681287406307 -1.0010681287406253 -0.9938950609968463 -1.497878445465442 -1.4978784454644445 -1.4977867656183257 -1.4977867656200679
7.8000000000000025 0.12820512829622263 -0.5013501642111934 -0.49733828176868367 -0.9985906625931549 -0.9985465362378552 -0.9985465362378483 0.3846153848886679 -0.37556172042873176 -0.36913529188102095 -0.3691352918810205 -1.0027817507378722 -1.0006739813464287 -1.0006739813464236 -0.9967030059721009 -0.9967030059720974 -0.9946832126312417 -1.0006739813464274 -1.0006739813464216 -0.9946832126312393 -1.497870019413772 -1.4978700194131318 -1.4978044861446644 -1.4978044861457926
8.000000000000004 0.1250000000888171 -0.501010979094886 -0.49766901411282327 -0.9985819605507392 -0.9985505961056963 -0.9985505961056956 0.37500000026645125 -0.37802863464382525 -0.3726859187505291 -0.37268591875052864 -1.0020818680748302 -1.0003383687323688 -1.0003383687323677 -0.9970241523919874 -0.9970241523919794 -0.9953428914239781 -1.0003383687323704 -1.0003383687323697 -0.9953428914239768 -1.4978632864364911 -1.4978632864334016 -1.4978165687126517 -1.4978165687133775
8.200000000000003 0.12195121959884592 -0.5007254839660327 -0.4979454525533631 -0.9985755321317022 -0.9985532955905851 -0.9985532955905794 0.36585365879653775 -0.3804563713393846 -0.3760220035221693 -0.3760220035221692 -1.0014950065146826 -1.0000535145420781 -1.0000535145420757 -0.9972921328266735 -0.9972921328266715 -0.995894468038927 -1.000053514542078 -1.0000535145420737 -0.9958944680389297 -1.4978578339157782 -1.4978578339135575 -1.4978246334048129 -1.4978246334052523
8.400000000000002 0.11904761913220675 -0.5004855569407187 -0.49817630848397876 -0.9985707590559838 -0.9985550428382881 -0.9985550428382821 0.3571428573966203 -0.38283858542988053 -0.3791642061071317 -0.3791642061071316 -1.0010034312875322 -0.999812395530872 -0.9998123955308709 -0.9975155590128184 -0.9975155590128144 -0.996355238372471 -0.9998123955308742 -0.9998123955308726 -0.9963552383724734 -1.497853379655427 -1.4978533796540479 -1.4978298703911916 -1.4978298703914683
8.600000000000003 0.11627906985006242 -0.5002841905314199 -0.4983689471105007 -0.998567200537736 -0.9985561337691999 -0.9985561337691935 0.34883720955018727 -0.3851701726672846 -0.38213066726708766 -0.38213066726708744 -1.0005920381228524 -0.9996087622578869 -0.9996087622578835 -0.9977016940302448 -0.9977016940302421 -0.9967398365278273 -0.9996087622578864 -0.999608762257886 -0.9967398365278286 -1.497849727656223 -1.4978497276555156 -1.497833149598804 -1.497833149598948
8.800000000000004 0.11363636371710643 -0.5001153788598163 -0.49852957432398476 -0.9985645404478244 -0.9985567813253186 -0.9985567813253117 0.3409090911513193 -0.38744720487978 -0.38493733328736657 -0.38493733328736646 -1.0002480184136144 -0.9994371211919348 -0.9994371211919308 -0.9978566426903541 -0.9978566426903528 -0.9970606021688442 -0.9994371211919342 -0.999437121191934 -0.9970606021688404 -1.497846736810766 -1.4978467368104929 -1.497835101332426 -1.4978351013324893
9.000000000000004 0.11111111119005965 -0.49997400369975675 -0.4986634034493027 -0.9985625500358074 -0.9985571369697118 -0.9985571369697065 0.33333333357017897 -0.38966682662461033 -0.38759824243328117 -0.3875982424332796 -0.9999605508195839 -0.9992926910153139 -0.999292691015311 -0.9979855209678405 -0.9979855209678352 -0.9973279086081495 -0.9992926910153079 -0.9992926910153075 -0.9973279086081464 -1.4978442998624042 -1.4978442998618196 -1.4978361764386952 -1.4978361764476065
9.200000000000003 0.10869565225114529 -0.499855723421622 -0.4987748035535552 -0.9985610619186185 -0.9985573067239797 -0.9985573067239748 0.32608695675343585 -0.3918271300494694 -0.3901257774724302 -0.3901257774724301 -0.9997205206725621 -0.9991713433871987 -0.9991713433871952 -0.9980926063199813 -0.9980926063199718 -0.9975504549778385 -0.9991713433871994 -0.999171343387198 -0.9975504549778369 -1.4978423301697854 -1.4978423301693788 -1.4978366919364186 -1.4978366919461228
9.400000000000004 0.10638297879899326 -0.4997568680861989 -0.4988674303067051 -0.9985599521108607 -0.9985573632724879 -0.9985573632724806 0.3191489363969798 -0.39392702125483264 -0.39253088742382086 -0.3925308874238203 -0.9995202681166457 -0.9990695360445339 -0.9990695360445292 -0.9981814699733216 -0.9981814699733202 -0.9977355243885504 -0.9990695360445316 -0.999069536044531 -0.9977355243885495 -1.4978407540610559 -1.4978407540609928 -1.4978368659021077 -1.497836865903408
9.600000000000005 0.10416666674068088 -0.4996743429996008 -0.4989443402014948 -0.9985591276925081 -0.9985573551512399 -0.9985573551512352 0.31250000022204266 -0.39596608801352656 -0.3948232811703766 -0.39482328117037585 -0.9993533651831952 -0.9989842440028907 -0.9989842440028889 -0.9982550920390327 -0.9982550920390276 -0.99788920957916 -0.9989842440028893 -0.9989842440028767 -0.9978892095791561 -1.4978395068848862 -1.4978395068794452 -1.4978368443243104 -1.4978368443255803
9.800000000000004 0.10204081639903435 -0.49960554212086555 -0.49900808903664523 -0.9985585183519 -0.9985573137127929 -0.998557313712788 0.3061224491971031 -0.39794447559597657 -0.39701159539549447 -0.397011595395494 -0.999214421179025 -0.9989128928347533 -0.9989128928347486 -0.9983159604120417 -0.998315960412036 -0.998016607740714 -0.998912892834747 -0.9989128928347335 -0.9980166077407093 -1.4978385312930667 -1.4978385312892553 -1.4978367217176336 -1.497836721717993
10.0 0.10000000007105372 -0.4995482718998778 -0.4990608157783464 -0.9985580705431145 -0.9985572583586735 -0.9985572583586675 0.30000000021316114 -0.399862774820062 -0.3991035392913607 -0.3991035392913606 -0.9990989150059733 -0.9988532965587422 -0.9988532965587387 -0.9983661546325191 -0.99836615463251 -0.99812198662305 -0.9988532965587396 -0.9988532965587333 -0.9981219866230495 -1.4978377766518027 -1.4978377766481887 -1.4978365566569949 -1.4978365566579106
10.4 0.09615384622216702 -0.4994612265949131 -0.49914008628707207 -0.9985575056849382 -0.9985571459089685 -0.99855714590896 0.2884615386665011 -0.4035231277336842 -0.40302524085386 -0.40302524085385966 -0.9989236457983421 -0.9987622370817208 -0.9987622370817146 -0.9984412063351362 -0.9984412063351347 -0.9982804266682448 -0.998762237081714 -0.99876223708171 -0.9982804266682526 -1.497836760500418 -1.4978367604981948 -1.4978362201860451 -1.4978362201868523
10.8 0.09259259265838306 -0.499401644988574 -0.49919332560716434 -0.9985572098311959 -0.9985570562714352 -0.9985570562714279 0.2777777779751492 -0.40695743415304325 -0.4066357819058661 -0.4066357819058655 -0.9988038981826222 -0.9986993802004527 -0.9986993802004505 -0.9984910968437861 -0.9984910968437783 -0.9983868422924829 -0.9986993802004507 -0.9986993802004489 -0.9983868422924844 -1.4978361820837733 -1.497836182079988 -1.497835951526989 -1.497835951529249
11.200000000000001 0.08928571434915508 -0.49936128666679525 -0.49922846196610504 -0.9985570559937357 -0.998556993004995 -0.9985569930049875 0.2678571430474653 -0.4101783101982632 -0.40997395618219795 -0.40997395618219773 -0.9987228986536687 -0.99865633928924 -0.9986563392892394 -0.9985235258031353 -0.9985235258031286 -0.9984570726982929 -0.9986563392892382 -0.998656339289234 -0.9984570726982944 -1.4978358563505523 -1.497835856350338 -1.4978357618015181 -1.4978357618027616
11.600000000000001 0.08620689661297733 -0.4993342651144387 -0.49925114313446717 -0.9985569746312118 -0.9985569498481818 -0.9985569498481756 0.258620689838932 -0.4131993893785519 -0.4130718984230422 -0.4130718984230422 -0.9986687198029005 -0.9986271010218217 -0.9986271010218195 -0.9985439824094147 -0.9985439824094089 -0.9985024048306557 -0.9986271010218164 -0.9986271010218133 -0.9985024048306561 -1.4978356695488337 -1.497835669547038 -1.497835632355726 -1.497835632357275
12.000000000000002 0.08333333339254474 -0.49931638363316894 -0.49926538591541364 -0.9985569293689289 -0.9985569200285187 -0.9985569200285123 0.25000000017763424 -0.4160345148889595 -0.4159565026038644 -0.4159565026038642 -0.998632890351833 -0.9986073697725965 -0.9986073697725953 -0.998556373081441 -0.9985563730814296 -0.9985308678364412 -0.9986073697725945 -0.9986073697725933 -0.9985308678364438 -1.497835556925064 -1.4978355569234778 -1.4978355429091765 -1.497835542910646
12.400000000000002 0.08064516134762394 -0.4993046727290989 -0.499274023608367 -0.9985569020303336 -0.998556898661248 -0.9985568986612424 0.24193548404287182 -0.4186972568457926 -0.4186504785888202 -0.4186504785888192 -0.9986094338500562 -0.9985941014995381 -0.9985941014995376 -0.998563452727778 -0.9985634527277643 -0.9985481258487399 -0.9985941014995372 -0.9985941014995319 -0.998548125848743 -1.4978354838713266 -1.4978354838583618 -1.497835478797991 -1.497835478816922
12.800000000000002 0.0781250000555107 -0.49929705832928784 -0.4992790257155447 -0.998556883867014 -0.9985568827045941 -0.9985568827045892 0.2343750001665321 -0.4212006275455178 -0.4211731587583891 -0.4211731587583888 -0.9985941849332787 -0.998585165966094 -0.9985851659660938 -0.9985671334957285 -0.9985671334957145 -0.998558116398871 -0.9985851659660891 -0.9985851659660794 -0.9985581163988722 -1.4978354326959855 -1.4978354326945331 -1.4978354309513826 -1.497835430952792
13.200000000000003 0.07575757581140431 -0.49929211674870577 -0.4992817342934115 -0.9985568707490967 -0.9985568703655644 -0.9985568703655602 0.22727272743421292 -0.42355691597293565 -0.42354112696086976 -0.42354112696086954 -0.9985842886038098 -0.9985790965139004 -0.9985790965138986 -0.998568714127965 -0.9985687141279632 -0.998563522650246 -0.998579096513894 -0.9985790965138864 -0.9985635226502457 -1.497835394514648 -1.4978353945131357 -1.4978353939385303 -1.4978353939400113
13.600000000000003 0.07352941181695123 -0.4992888905165081 -0.4992830421178733 -0.9985568607031096 -0.9985568605821106 -0.998556860582105 0.22058823545085368 -0.42577759706132934 -0.4257687159699778 -0.425768715969977 -0.998577826600253 -0.9985749021371058 -0.9985749021371009 -0.9985690537743843 -0.9985690537743819 -0.9985661295030546 -0.9985749021371064 -0.9985749021370998 -0.9985661295030566 -1.4978353647736995 -1.4978353647722866 -1.4978353645914615 -1.4978353645928464
14.000000000000004 0.07142857147932405 -0.49928674978346854 -0.49928352711954005 -0.998556852730934 -0.9985568526944294 -0.9985568526944276 0.21428571443797212 -0.4278732914552022 -0.42786840376962904 -0.4278684037696287 -0.9985735377529299 -0.9985719263455333 -0.9985719263455297 -0.9985687037001538 -0.9985687037001492 -0.9985670923502872 -0.998571926345535 -0.9985719263455284 -0.9985670923502841 -1.4978353409817076 -1.4978353409668292 -1.4978353409173422 -1.4978353409311604
14.400000000000004 0.06944444449378728 -0.4992852894186548 -0.4992835523498945 -0.9985568462743116 -0.9985568462637834 -0.9985568462637794 0.20833333348136185 -0.4298537616597887 -0.42985112996730535 -0.429851129967304 -0.9985706110987088 -0.9985697425446028 -0.9985697425446011 -0.9985680054851275 -0.998568005485123 -0.9985671369475325 -0.9985697425446015 -0.9985697425445962 -0.9985671369475363 -1.4978353216545348 -1.4978353216363067 -1.4978353216231572 -1.4978353216420484
14.800000000000004 0.0675675676155768 -0.49928425438157287 -0.49928333847341677 -0.9985568409818434 -0.9985568409789435 -0.9985568409789399 0.20270270284673042 -0.4317279348364008 -0.431726548527928 -0.4317265485279278 -0.9985685361765727 -0.9985680782180258 -0.9985680782180218 -0.9985671623143407 -0.9985671623143341 -0.9985667043603265 -0.9985680782180216 -0.998568078218011 -0.9985667043603234 -1.4978353057931626 -1.4978353057920128 -1.4978353057756935 -1.4978353057879898
15.200000000000005 0.06578947373095637 -0.49928348716671656 -0.49928301472691317 -0.9985568366090727 -0.998556836608314 -0.998556836608306 0.19736842119286907 -0.43350394433526934 -0.4335032298471367 -0.43350322984713613 -0.9985669977370861 -0.9985667615164584 -0.998566761516456 -0.9985662890787319 -0.9985662890787297 -0.9985660528592875 -0.9985667615164568 -0.9985667615164413 -0.9985660528592895 -1.4978352926790257 -1.4978352926773455 -1.497835292675753 -1.4978352926772907
15.600000000000005 0.06410256414811132 -0.4992828919608717 -0.4992826535430418 -0.99855683297437 -0.9985568329741857 -0.9985568329741775 0.19230769244433396 -0.435189183159317 -0.43518882285368987 -0.435188822853689 -0.998565803985857 -0.9985656847769634 -0.9985656847769625 -0.9985654463600729 -0.9985654463600672 -0.9985653271514753 -0.9985656847769636 -0.9985656847769567 -0.998565327151472 -1.497835281776667 -1.4978352817758975 -1.4978352817724494 -1.4978352817756528
16.000000000000007 0.06250000004440855 -0.49928241098674336 -0.49928229326047086 -0.9985568299376938 -0.9985568299376545 -0.9985568299376494 0.18750000013322562 -0.43679036366275004 -0.43679018586495233 -0.4367901858649519 -0.998564839241483 -0.9985647803784454 -0.9985647803784432 -0.9985646626525839 -0.9985646626525801 -0.9985646037896145 -0.998564780378445 -0.9985647803784368 -0.9985646037896121 -1.497835272667546 -1.4978352726668522 -1.4978352726656892 -1.497835272666738
16.400000000000006 0.06097560979942296 -0.4992820093845509 -0.49928195249945684 -0.9985568273888952 -0.9985568273888936 -0.9985568273888865 0.18292682939826888 -0.4383135790369689 -0.43831349317441815 -0.43831349317441726 -0.9985640336852191 -0.9985640052427376 -0.9985640052427349 -0.9985639483578204 -0.9985639483578128 -0.9985639199153513 -0.998564005242734 -0.9985640052427287 -0.9985639199153444 -1.497835265021704 -1.4978352650216609 -1.49783526501898 -1.4978352650210331
16.800000000000004 0.059523809566103376 -0.49928166584315703 -0.4992816389424962 -0.9985568252403453 -0.9985568252403384 -0.9985568252403404 0.17857142869831014 -0.4397643634069538 -0.4397643228236069 -0.43976432282360645 -0.9985633446158478 -0.998563331165549 -0.9985633311655483 -0.998563304264965 -0.9985633042649621 -0.9985632908146705 -0.9985633311655499 -0.9985633311655454 -0.9985632908146665 -1.497835258576429 -1.4978352585737043 -1.497835258564928 -1.4978352585758037
17.200000000000006 0.05813953492503121 -0.499281366958338 -0.4992813545070254 -0.998556823421772 -0.9985568234217631 -0.9985568234217673 0.17441860477509363 -0.4411477485046785 -0.4411477297286701 -0.44114772972867 -0.9985627451615012 -0.9985627389358623 -0.9985627389358614 -0.9985627264845821 -0.998562726484581 -0.9985627202589354 -0.9985627389358599 -0.9985627389358512 -0.9985627202589319 -1.4978352531210004 -1.4978352531205932 -1.4978352531197867 -1.497835253120381
17.60000000000001 0.05681818185855322 -0.4992811039217738 -0.4992810982801808 -0.998556821876507 -0.9985568218764974 -0.998556821876501 0.17045454557565964 -0.44246831580728796 -0.4424683073034771 -0.44246830730347697 -0.9985622176542448 -0.9985622148334623 -0.9985622148334581 -0.9985622091918809 -0.9985622091918802 -0.998562206371084 -0.9985622148334576 -0.9985622148334532 -0.9985622063710897 -1.497835248485439 -1.4978352484608457 -1.49783524844776 -1.4978352484851611
18.000000000000007 0.055555555595029824 -0.499280870619417 -0.4992808681169563 -0.9985568205586017 -0.9985568205585926 -0.9985568205585953 0.16666666678508948 -0.443730243699728 -0.44373023992903926 -0.4437302399290387 -0.9985617498242937 -0.9985617485730734 -0.9985617485730717 -0.9985617460706154 -0.9985617460706125 -0.9985617448193839 -0.9985617485730677 -0.9985617485730575 -0.9985617448193856 -1.4978352445319143 -1.497835244528841 -1.4978352445199654 -1.4978352445316463
18.400000000000006 0.054347826125572644 -0.49928066255624015 -0.4992806614694302 -0.9985568194306206 -0.998556819430611 -0.9985568194306153 0.16304347837671793 -0.4449373496661473 -0.4449373480290887 -0.44493734802908846 -0.9985613326475352 -0.9985613321041392 -0.9985613321041361 -0.9985613310173315 -0.9985613310173297 -0.9985613304739219 -0.9985613321041348 -0.998561332104133 -0.9985613304739204 -1.4978352411480569 -1.497835241127424 -1.4978352411266938 -1.4978352411477531
18.800000000000008 0.05319148939949663 -0.4992804762523761 -0.4992804757902079 -0.9985568184619186 -0.9985568184619092 -0.9985568184619139 0.1595744681984899 -0.44609312777788834 -0.4460931270819328 -0.4460931270819325 -0.9985609591363023 -0.9985609589052271 -0.9985609589052256 -0.9985609584430586 -0.9985609584430566 -0.9985609582119725 -0.9985609589052205 -0.9985609589052147 -0.998560958211967 -1.4978352382421103 -1.4978352382295048 -1.4978352381806457 -1.4978352382416837
19.20000000000001 0.05208333337034044 -0.4992803089019976 -0.49928030870953644 -0.9985568176272998 -0.998556817627294 -0.9985568176272971 0.15625000011102133 -0.44720078187922807 -0.4472007815894886 -0.4472007815894883 -0.9985606236559289 -0.998560623559707 -0.9985606235597037 -0.9985606233672452 -0.9985606233672449 -0.9985606232710115 -0.9985606235597059 -0.9985606235597012 -0.9985606232710055 -1.4978352357383424 -1.4978352357269706 -1.497835235631462 -1.4978352357380602
19.60000000000001 0.05102040819951718 -0.49928015817615196 -0.4992801580976615 -0.998556816905974 -0.9985568169059702 -0.9985568169059729 0.15306122459855154 -0.44826325492019414 -0.44826325480206 -0.44826325480205986 -0.9985603215294724 -0.9985603214902344 -0.9985603214902342 -0.9985603214117441 -0.9985603214117432 -0.9985603213724946 -0.9985603214902349 -0.9985603214902291 -0.9985603213724886 -1.497835233574433 -1.4978352335356053 -1.497835233535569 -1.4978352335741674
20.000000000000007 0.050000000035526834 -0.4992800221038338 -0.4992800220724828 -0.9985568162806987 -0.9985568162806967 -0.9985568162806994 0.15000000010658052 -0.449283254883064 -0.44928325483588893 -0.4492832548358888 -0.9985600487991139 -0.998560048783446 -0.9985600487834455 -0.9985600487520953 -0.9985600487520941 -0.9985600487364167 -0.9985600487834446 -0.9985600487834397 -0.9985600487364091 -1.4978352316987231 -1.4978352316254533 -1.497835231624961 -1.4978352316986272
