# Supplementary material for: The Enduring Relevance of Semiempirical Quantum Mechanics
Source: J Phys Chem A. 2025 Sep 3;129(37):8465–77. doi: 10.1021/acs.jpca.5c03425 (PMC12451668; doi:10.1021/acs.jpca.5c03425)
Supplement: Supplementary file 1 [file jp5c03425_si_001.zip › data/dftb.txt]

2024 959
2023 989
2022 988
2021 882
2020 722
2019 710
2018 639
2017 554
2016 538
2015 518
2014 461
2013 427
2012 369
2011 302
2010 300
2009 278
2008 222
2007 260
2006 181
2005 168
2004 117
2003 122
2002 77
2001 100
2000 68
1999 59
1998 35
1997 23
1996 21
