# Supplementary material for: The Enduring Relevance of Semiempirical Quantum Mechanics
Source: J Phys Chem A. 2025 Sep 3;129(37):8465–77. doi: 10.1021/acs.jpca.5c03425 (PMC12451668; doi:10.1021/acs.jpca.5c03425)
Supplement: Supplementary file 1 [file jp5c03425_si_001.zip › data/gromacs.txt]

2024 10700
2023 9740
2022 8420
2021 7120
2020 5910
2019 5600
2018 5420
2017 4710
2016 4080
2015 3880
2014 3400
2013 3240
2012 2670
2011 2330
2010 1700
2009 1400
2008 1320
2007 983
2006 734
2005 573
2004 344
2003 213
2002 150
2001 91
2000 45
1999 40
1998 38
1997 13
1996 24
1995 11
1994 2
1993 6
