# Supplementary material for: The Enduring Relevance of Semiempirical Quantum Mechanics
Source: J Phys Chem A. 2025 Sep 3;129(37):8465–77. doi: 10.1021/acs.jpca.5c03425 (PMC12451668; doi:10.1021/acs.jpca.5c03425)
Supplement: Supplementary file 1 [file jp5c03425_si_001.zip › data/namd.txt]

2024 2950
2023 2580
2022 2700
2021 2530
2020 2220
2019 2080
2018 1990
2017 1890
2016 1810
2015 1710
2014 1580
2013 1520
2012 1370
2011 1190
2010 984
2009 883
2008 688
2007 466
2006 382
2005 253
2004 162
2003 97
2002 60
2001 32
2000 27
1999 36
1998 20
1997 18
1996 18
1995 5
