# Supplementary material for: The Enduring Relevance of Semiempirical Quantum Mechanics
Source: J Phys Chem A. 2025 Sep 3;129(37):8465–77. doi: 10.1021/acs.jpca.5c03425 (PMC12451668; doi:10.1021/acs.jpca.5c03425)
Supplement: Supplementary file 1 [file jp5c03425_si_001.zip › data/cp2k.txt]

2024 1840
2023 1260
2022 1130
2021 982
2020 900
2019 738
2018 673
2017 610
2016 536
2015 461
2014 425
2013 303
2012 256
2011 181
2010 146
2009 110
2008 89
2007 50
2006 42
2005 22
2004 10
2003 1
2002 3
2001 10
2000 3
