# Supplementary material for: The Enduring Relevance of Semiempirical Quantum Mechanics
Source: J Phys Chem A. 2025 Sep 3;129(37):8465–77. doi: 10.1021/acs.jpca.5c03425 (PMC12451668; doi:10.1021/acs.jpca.5c03425)
Supplement: Supplementary file 1 [file jp5c03425_si_001.zip › data/hydrogen_basis2.data]

0.5 2.0000000014210744 0.5788436777256538 1.8371870936151764 -0.23347776557499111 0.8988002563148991 0.8988002563149022 6.0000000042632236 3.6718980246168313 5.015380479549294 5.015380479549308 1.9447980542461671 3.169651954922657 3.169651954922672 3.414406470281824 3.414406470281861 4.571861926480052 3.1696519549226583 3.169651954922668 4.571861926480079 2.0528166557386647 2.052816655738719 3.20850685687319 3.2085068568731936
0.6 1.666666667850895 0.27095694860150954 1.4267239370214462 -0.5205666916015186 0.5076315036229546 0.5076315036229548 5.000000003552685 2.726444833537727 3.977323137086841 3.9773231370868443 1.0479916799629638 2.179863711181845 2.1798637111818766 2.422215677545964 2.4222156775460015 3.485013684868517 2.1798637111818424 2.1798637111818775 3.4850136848685196 1.1045154869995177 1.1045154869995284 2.163650003073526 2.163650003073525
0.7 1.4285714295864815 0.059343077455094484 1.1226616187793432 -0.7109356809157832 0.2233847452524469 0.22338474525244711 4.285714288759445 2.0684595122917577 3.2341949323367354 3.2341949323367474 0.4397394055195001 1.4862484584098312 1.486248458409848 1.7258239727234757 1.7258239727234992 2.701717930129137 1.4862484584098317 1.4862484584098437 2.701717930129135 0.45277619894721255 0.4527761989472201 1.4230797587430164 1.4230797587430324
0.7999999999999999 1.2500000008881713 -0.0922407875140836 0.8872182642318398 -0.8412966492944309 0.007857198030703616 0.007857198030703616 3.750000002664514 1.5896409539049916 2.6766256734745135 2.6766256734745215 0.01067097323664834 0.97839175865515 0.9783917586551536 1.2148630781177658 1.2148630781177814 2.110595460894172 0.9783917586551474 0.9783917586551523 2.11059546089417 -0.013745829502835427 -0.01374582950282388 0.8744866800149573 0.8744866800149618
0.8999999999999999 1.1111111119005967 -0.20402532940867646 0.6992022620737228 -0.9322119019245718 -0.16043985749177825 -0.16043985749177714 3.3333333357017905 1.2296372160049707 2.2436963828499845 2.2436963828499907 -0.3003077279012407 0.594643783469555 0.5946437834695621 0.8277237951869898 0.8277237951869925 1.649505880423295 0.5946437834695515 0.5946437834695608 1.6495058804232947 -0.35732488611140845 -0.3573248861114018 0.4550968013592578 0.45509680135925956
0.9999999999999999 1.0000000007105374 -0.2881995824736472 0.5456869735954794 -0.9961006096062497 -0.29463930914297287 -0.294639309142974 3.000000002131612 0.952153531248285 1.898713320730751 1.8987133207307527 -0.5299921950398616 0.29781199935913794 0.29781199935914193 0.5272486490539281 0.5272486490539321 1.280911977688351 0.2978119993591388 0.29781199935914193 1.280911977688353 -0.6155557929780815 -0.6155557929780779 0.1269558058284619 0.12695580582846278
1.0999999999999999 0.909090909736852 -0.35254570381686134 0.4181915096792312 -1.0409025042755298 -0.40336394722751234 -0.40336394722751256 2.727272729210556 0.7340594609836077 1.6181399915983932 1.618139991598396 -0.7018446325082759 0.06402372110476406 0.0640237211047694 0.28959451680600523 0.28959451680601056 0.9805720152773749 0.06402372110476673 0.06402372110477161 0.980572015277374 -0.8125620579495205 -0.8125620579495187 -0.13444725748292718 -0.13444725748292985
1.1999999999999997 0.8333333339254477 -0.40226349438348363 0.3108504060753936 -1.0719235313805973 -0.4925757884460188 -0.49257578844601835 2.500000001776343 0.559926405188683 1.3861310474213029 1.3861310474213058 -0.8315078192454286 -0.1227893048491926 -0.12278930484918726 0.09871735562341843 0.09871735562342554 0.7320249704969821 -0.12278930484919393 -0.1227893048491886 0.7320249704969775 -0.964560592029454 -0.9645605920294487 -0.3457421374563494 -0.3457421374563503
1.2999999999999998 0.7692307697773363 -0.44095644265989764 0.21945920687991083 -1.092836318830067 -0.5665430400290253 -0.566543040029026 2.3076923093320088 0.4190797225830749 1.1916174694182349 1.1916174694182355 -0.9297863603856995 -0.27383745699807394 -0.2738374569980686 -0.05657396512100066 -0.05657396512099888 0.5236804491697209 -0.27383745699807127 -0.27383745699807127 0.5236804491697213 -1.0828393045272282 -1.0828393045272255 -0.5186168169139562 -0.5186168169139589
1.4 0.7142857147932408 -0.47119661820537007 0.14092189527427823 -1.106254451004018 -0.6284004838216667 -0.6284004838216665 2.1428571443797226 0.3039116517188203 1.0266347779126928 1.0266347779126936 -1.00435501656969 -0.3971648913554411 -0.3971648913554393 -0.18430875990391904 -0.1843087599039177 0.34714487471924427 -0.39716489135543975 -0.39716489135543664 0.34714487471924427 -1.1754677525137596 -1.1754677525137556 -0.6615089711561213 -0.6615089711561222
1.4999999999999998 0.6666666671403582 -0.49486454935944957 0.07290543193870291 -1.114078778727321 -0.6805001793190072 -0.680500179319007 2.0000000014210744 0.20886688886208038 0.8853076501000314 0.8853076501000323 -1.0607878634981023 -0.4986785803682561 -0.49867858036825563 -0.2903829213082423 -0.2903829213082405 0.19619335552944173 -0.4986785803682596 -0.4986785803682592 0.1961933555294415 -1.2483389778471907 -1.248338977847189 -0.7806459928481426 -0.780645992848144
1.5999999999999996 0.6250000004440858 -0.513362763936465 0.013614711563837978 -1.1177159922713464 -0.7246407361862625 -0.724640736186262 1.8750000013322572 0.1298058867969265 0.763207312848825 0.7632073128488277 -1.1032067296864014 -0.582801939795236 -0.5828019397952311 -0.37921181570549156 -0.3792118157054889 0.06611152122042041 -0.5828019397952329 -0.5828019397952298 0.0661115212204213 -1.3058332852260082 -1.305833285226006 -0.8807128695323649 -0.8807128695323649
1.6999999999999997 0.5882352945356101 -0.5277551198943512 -0.03835749296037094 -1.1182222366268553 -0.7622211944507785 -0.7622211944507785 1.7647058836068306 0.06359019577014324 0.6569318830584092 0.6569318830584097 -1.1347059421411556 -0.652904193175746 -0.6529041931757451 -0.45415881232688404 -0.4541588123268818 -0.04673782364485879 -0.6529041931757469 -0.652904193175746 -0.04673782364486012 -1.3512563871291214 -1.3512563871291197 -0.9652942882764819 -0.9652942882764837
1.7999999999999998 0.5555555559502984 -0.5388605931695684 -0.08413263635636958 -1.11640050270689 -0.794346537119177 -0.7943465371191777 1.6666666678508952 0.007803998483153718 0.5638247749813221 0.5638247749813237 -1.157639352646151 -0.7115903906461529 -0.7115903906461516 -0.5178243816957795 -0.5178243816957755 -0.14520707769758467 -0.7115903906461525 -0.7115903906461516 -0.14520707769758623 -1.3871368605317769 -1.3871368605317729 -1.0371747395847954 -1.0371747395847932
1.8999999999999997 0.5263157898476511 -0.5473179698886632 -0.12461740660576426 -1.1128681449318871 -0.8219015028779468 -0.8219015028779464 1.5789473695429534 -0.03943757605797327 0.4817810030145844 0.4817810030145846 -1.1738188694309426 -0.7609019628037226 -0.7609019628037199 -0.572245706943034 -0.5722457069430331 -0.23156582377795587 -0.7609019628037239 -0.7609019628037204 -0.2315658237779552 -1.4154325351579362 -1.415432535157934 -1.0985468098136417 -1.098546809813643
1.9999999999999996 0.5000000003552687 -0.5536313373292796 -0.16055416508929032 -1.108104399416356 -0.8456031444215111 -0.8456031444215122 1.500000001065806 -0.07962307653893297 0.40911095094438 0.4091109509443809 -1.1846541774417307 -0.8024581253960577 -0.8024581253960563 -0.6190372037510756 -0.6190372037510716 -0.3076433962811578 -0.8024581253960568 -0.8024581253960554 -0.30764339628115844 -1.4376760584977202 -1.4376760584977188 -1.1511584713572947 -1.1511584713572942
2.0999999999999996 0.47619047652882723 -0.5582026061564029 -0.19255744386104384 -1.1024842339806358 -0.8660388108585169 -0.8660388108585166 1.4285714295864818 -0.11394091255738514 0.34444270709252134 0.3444427070925218 -1.1912524752143794 -0.8375571936167754 -0.8375571936167754 -0.6594910764310784 -0.6594910764310766 -0.37493134083831037 -0.8375571936167772 -0.8375571936167758 -0.3749313408383108 -1.45507888881462 -1.455078888814619 -1.1964188001130363 -1.1964188001130376
2.1999999999999997 0.454545454868426 -0.5613551292145724 -0.22114077854570469 -1.0963027563376428 -0.8836939739520222 -0.883693973952022 1.363636364605278 -0.143349160857412 0.28665087674017053 0.2866508767401712 -1.1944906344118964 -0.8672502153426156 -0.8672502153426143 -0.694650364366864 -0.6946503643668631 -0.43465817609285295 -0.8672502153426151 -0.8672502153426138 -0.43465817609285384 -1.4686064651466917 -1.46860646514669 -1.2354748347957347 -1.2354748347957356
2.3 0.4347826090045813 -0.5633511221576817 -0.2467367511524038 -1.0897930446838338 -0.8989729246092387 -0.8989729246092385 1.3043478270137439 -0.16862699290901495 0.23480389365555543 0.2348038936555572 -1.195068130901859 -0.892395247012401 -0.8923952470123966 -0.7253628258595632 -0.725362825859561 -0.4878447415225775 -0.8923952470124001 -0.8923952470123979 -0.4878447415225784 -1.4790332320549482 -1.4790332320549464 -1.2692682029357283 -1.2692682029357278
2.3999999999999995 0.41666666696272386 -0.5644047040290538 -0.26971222753466845 -1.083139342996358 -0.9122144439574353 -0.9122144439574358 1.2500000008881715 -0.19041310751300689 0.1881244313470931 0.1881244313470931 -1.1935464141498324 -0.9136979568587817 -0.9136979568587817 -0.7523213530448467 -0.7523213530448463 -0.5353458156868041 -0.9136979568587831 -0.9136979568587822 -0.5353458156868038 -1.486983495731981 -1.4869834957319783 -1.2985774836973742 -1.2985774836973756
2.4999999999999996 0.4000000002842149 -0.5646917898348209 -0.29038016546305034 -1.076486940647182 -0.9237039030013366 -0.9237039030013373 1.2000000008526446 -0.20923483496460915 0.1459592070391036 0.14595920703910448 -1.1903785783022245 -0.9317424631596876 -0.9317424631596862 -0.7760948242730934 -0.7760948242730918 -0.5778819400862154 -0.9317424631596876 -0.9317424631596871 -0.5778819400862159 -1.4929622303205508 -1.4929622303205508 -1.3240504446665426 -1.3240504446665426
2.5999999999999996 0.38461538488866814 -0.5643576812526641 -0.3090089354508518 -1.0699496457775954 -0.9336827791709579 -0.9336827791709577 1.1538461546660044 -0.22553044121997745 0.1077556173106573 0.10775561731065819 -1.1859319883750479 -0.9470150966066775 -0.947015096606677 -0.7971520709332169 -0.797152070933216 -0.6160641602623551 -0.9470150966066775 -0.947015096606677 -0.6160641602623551 -1.4973786672093155 -1.4973786672093146 -1.3462289922110446 -1.3462289922110438
2.6999999999999993 0.3703703706335324 -0.5635229482693802 -0.3258297914363131 -1.0636154967511942 -0.9423562545803363 -0.9423562545803366 1.1111111119005974 -0.23966640199184974 0.07304342724567281 0.07304342724567281 -1.18050570827138 -0.9599229436236811 -0.9599229436236785 -0.8158807901932326 -0.8158807901932299 -0.6504135417285504 -0.9599229436236807 -0.9599229436236802 -0.6504135417285508 -1.5005646209140848 -1.500564620914084 -1.3655687695748089 -1.365568769574808
2.7999999999999994 0.35714285739662044 -0.5622880265623504 -0.34104292377552825 -1.0575511828835609 -0.9498993472351203 -0.94989934723512 1.0714285721898613 -0.251950906579137 0.04142026600313087 0.04142026600313109 -1.174344038862528 -0.9708084670989345 -0.9708084670989336 -0.8326026610925086 -0.8326026610925084 -0.6813767392718335 -0.9708084670989368 -0.9708084670989363 -0.6813767392718351 -1.5027889135872154 -1.5027889135872146 -1.3824547267069698 -1.3824547267069693
2.8999999999999995 0.3448275864519094 -0.5607368411211959 -0.35482239675399135 -1.051805527090938 -0.9564618917304439 -0.9564618917304444 1.0344827593557284 -0.26264450287343344 0.012540038265166142 0.01254003826516703 -1.167647110088012 -0.9799611277895404 -0.9799611277895386 -0.8475855379816049 -0.8475855379816037 -0.7093385185739818 -0.9799611277895417 -0.9799611277895395 -0.7093385185739807 -1.5042688643144329 -1.5042688643144324 -1.3972135884542356 -1.3972135884542352
2.9999999999999996 0.3333333335701791 -0.5589396860604763 -0.3673201925935951 -1.0464122960260203 -0.962172602559674 -0.9621726025596742 1.0000000007105372 -0.2719685523520088 -0.01389639987691238 -0.013896399876911714 -1.1605792190864925 -0.9876266805006721 -0.9876266805006715 -0.8610533425608191 -0.861053342560818 -0.7346318847932565 -0.9876266805006721 -0.9876266805006721 -0.7346318847932574 -1.5051795413409386 -1.5051795413409372 -1.4101238929782307 -1.4101238929782303
3.0999999999999996 0.32258064539049586 -0.556955532085678 -0.3786695338136378 -1.041392535195435 -0.9671423999551538 -0.9671423999551549 0.9677419361714877 -0.2801119915360569 -0.03814878917620523 -0.03814878917620501 -1.1532754281088167 -0.9940146494656318 -0.9940146494656311 -0.8731941101394741 -0.8731941101394732 -0.7575463134284172 -0.9940146494656313 -0.9940146494656305 -0.7575463134284178 -1.5056612890646512 -1.5056612890646508 -1.4214241062997255 -1.421424106299725
3.1999999999999993 0.3125000002220429 -0.5548338898980107 -0.388987622038015 -1.0367565714533031 -0.971467141516031 -0.9714671415160314 0.9375000006661286 -0.28723677211363363 -0.060443613642627625 -0.06044361364262674 -1.145846807787863 -0.9993043679040131 -0.9993043679040124 -0.8841665365656995 -0.8841665365656989 -0.7783344695985092 -0.9993043679040133 -0.9993043679040124 -0.7783344695985109 -1.5058259081417296 -1.5058259081417287 -1.43131920534152 -1.431319205341521
3.2999999999999994 0.3030303032456173 -0.5526163258860303 -0.3983779058960738 -1.0325057804224715 -0.9752298751365726 -0.9752298751365728 0.9090909097368518 -0.2934822614427388 -0.08097913525645573 -0.0809791352564555 -1.1383846184925008 -1.0036498795382636 -1.0036498795382622 -0.894105298694386 -0.8941052986943847 -0.7972177215742675 -1.0036498795382645 -1.0036498795382638 -0.7972177215742666 -1.5057617693211347 -1.505761769321132 -1.4399860389582917 -1.4399860389582912
3.3999999999999995 0.29411764726780504 -0.5503377029878642 -0.40693196966419226 -1.0286341805416621 -0.9785027063160314 -0.9785027063160316 0.8823529418034153 -0.29896881891390836 -0.099929543468953 -0.09992954346895278 -1.1309636550774478 -1.0071839342863291 -1.0071839342863285 -0.9031253695055139 -0.9031253695055115 -0.8143906915444132 -1.0071839342863278 -1.0071839342863278 -0.814390691544413 -1.505538069643774 -1.505538069643773 -1.4475777124618405 -1.447577712461841
3.499999999999999 0.2857142859172964 -0.5480272025045733 -0.4147311163150915 -1.0251298878617057 -0.9813483543582958 -0.9813483543582951 0.8571428577518894 -0.30380071494266025 -0.11744839656484352 -0.11744839656484318 -1.1236449311935248 -1.0100212601699812 -1.0100212601699805 -0.9113255104009201 -0.9113255104009177 -0.830025035758984 -1.0100212601699827 -1.0100212601699818 -0.830025035758984 -1.5052083871199538 -1.5052083871199529 -1.4542271902747077 -1.4542271902747077
3.599999999999999 0.27777777797514924 -0.5457091701923891 -0.42184770335540533 -1.0219764458345137 -0.9838214566857065 -0.983821456685707 0.8333333339254478 -0.3080685232649607 -0.13367149328721706 -0.13367149328721672 -1.1164778430021551 -1.012261254752132 -1.012261254752131 -0.9187910926253391 -0.9187910926253373 -0.8442726048840714 -1.0122612547521317 -1.012261254752131 -0.8442726048840721 -1.5048136523681683 -1.5048136523681679 -1.4600502706234915 -1.4600502706234915
3.6999999999999993 0.2702702704623074 -0.5434038207943062 -0.4283462772213062 -1.0191540314958427 -0.9859696681626158 -0.985969668162616 0.8108108113869222 -0.311851090096385 -0.1487192829423315 -0.14871928294233083 -1.1095019245487046 -1.0139902094409345 -1.013990209440934 -0.9255963743483798 -0.9255963743483794 -0.8572681023380203 -1.0139902094409354 -1.013990209440934 -0.8572681023380203 -1.5043846292848477 -1.504384629284845 -1.4651480538519186 -1.4651480538519195
3.7999999999999994 0.2631578949238256 -0.5411278282553661 -0.4342845419749729 -1.0166405327606938 -0.9878345925834018 -0.9878345925834018 0.7894736847714767 -0.31521716294845525 -0.16269889884328703 -0.16269889884328648 -1.1027482852506367 -1.0152831567334908 -1.0152831567334906 -0.9318063382818476 -0.9318063382818467 -0.8691313325072139 -1.0152831567334906 -1.0152831567334903 -0.8691313325072145 -1.5039439785229864 -1.5039439785229856 -1.4696090005676894 -1.4696090005676885
3.8999999999999995 0.25641025659244543 -0.5388948234739944 -0.439714190338789 -1.0144124898848577 -0.9894525758960712 -0.989452575896072 0.7692307697773362 -0.3182267456157406 -0.1757058820371873 -0.17570588203718718 -1.0962408020081815 -1.0162054123180317 -1.016205412318031 -0.937478176119825 -0.9374781761198241 -0.8799691109455563 -1.0162054123180315 -1.0162054123180304 -0.8799691109455561 -1.503507964858272 -1.5035079648582712 -1.473510656114166 -1.4735106561141678
3.999999999999999 0.25000000017763435 -0.5367158171048517 -0.44468161932931627 -1.0124458961326106 -0.990855384858367 -0.9908553848583666 0.750000000532903 -0.3209322328042232 -0.1878256485994878 -0.1878256485994877 -1.0899971232148447 -1.0168138696635678 -1.016813869663566 -0.9426624902339928 -0.9426624902339926 -0.8898768937581583 -1.0168138696635676 -1.016813869663567 -0.8898768937581585 -1.503087860459107 -1.5030878604591065 -1.4769211025491944 -1.4769211025491926
4.1 0.243902439197692 -0.5345995613704613 -0.4492285484720718 -1.0107168568852343 -0.9920707902543386 -0.9920707902543386 0.7317073175930761 -0.3233793672577655 -0.19913474335733228 -0.19913474335733206 -1.0840295288773252 -1.0171580933596642 -1.0171580933596633 -0.9474042696884389 -0.9474042696884376 -0.8989401722077698 -1.0171580933596642 -1.0171580933596642 -0.8989401722077704 -1.502691089257342 -1.502691089257342 -1.4799001873615922 -1.4799001873615922
4.199999999999999 0.23809523826441362 -0.5325528619070792 -0.4533925553807343 -1.0092021114794811 -0.9931230702041595 -0.9931230702041601 0.7142857147932409 -0.32560805354727984 -0.2097019148889745 -0.20970191488897427 -1.078345679942695 -1.0172812483398703 -1.0172812483398688 -0.9517436865039377 -0.9517436865039357 -0.9072356701474753 -1.0172812483398703 -1.0172812483398697 -0.9072356701474762 -1.5023221521128938 -1.5023221521128929 -1.4825005687087462 -1.4825005687087462
4.299999999999999 0.23255813970012498 -0.5305808482796852 -0.45720754103532013 -1.0078794268902682 -0.9940334462333412 -0.994033446233341 0.697674419100375 -0.3276530555892274 -0.21958904039331795 -0.2195890403933174 -1.0729492807245318 -1.0172208947473353 -1.0172208947473351 -0.9557167489296725 -0.9557167489296716 -0.9148323753698497 -1.0172208947473351 -1.0172208947473351 -0.9148323753698484 -1.5019833677260652 -1.501983367726064 -1.4847686093882815 -1.4847686093882828
4.399999999999999 0.22727272743421303 -0.5286872098922484 -0.46070413514584807 -1.0067278762289071 -0.9948204624558221 -0.9948204624558221 0.6818181823026391 -0.3295445992225253 -0.22885192405381938 -0.2288519240538186 -1.067840670983097 -1.0170096722364588 -1.0170096722364579 -0.9593558409881623 -0.9593558409881621 -0.9217924307797459 -1.0170096722364592 -1.0170096722364592 -0.9217924307797464 -1.5016754599758464 -1.5016754599758446 -1.4867451456198633 -1.4867451456198642
4.499999999999999 0.22222222238011938 -0.5268744025367275 -0.46391005038002264 -1.0057280175460002 -0.9955003163520069 -0.9955003163520071 0.6666666671403582 -0.33130889660453733 -0.23754098850019567 -0.23754098850019523 -1.063017358657234 -1.0166758927030526 -1.0166758927030521 -0.9626901714826784 -0.962690171482678 -0.928171907052416 -1.0166758927030526 -1.0166758927030513 -0.9281719070524158 -1.5013980184202298 -1.501398018420229 -1.4884661517132347 -1.4884661517132338
4.599999999999999 0.2173913045022907 -0.525143829704289 -0.4668503928680191 -1.0048619895460837 -0.9960871481040546 -0.9960871481040549 0.652173913506872 -0.3329686056059594 -0.24570187566899215 -0.24570187566899215 -1.0584745002869866 -1.0162440565975628 -1.0162440565975615 -0.9657461507539549 -0.9657461507539546 -0.9340214748814892 -1.0162440565975628 -1.0162440565975612 -0.9340214748814899 -1.5011498550376572 -1.501149855037654 -1.4899633176257978 -1.489963317625796
4.699999999999999 0.21276595759798664 -0.5234960019582243 -0.4695479352250147 -1.0041135407040147 -0.9965932942273629 -0.9965932942273624 0.63829787279396 -0.3345432346195797 -0.25337597063105477 -0.25337597063105444 -1.0542053335647923 -1.0157353049414488 -1.015735304941448 -0.9685477095456095 -0.9685477095456091 -0.9393869919147341 -1.015735304941448 -1.0157353049414475 -0.9393869919147338 -1.500929276924274 -1.5009292769242735 -1.4912645531219826 -1.4912645531219813
4.799999999999999 0.20833333348136193 -0.5219306770707365 -0.47202335732595246 -1.0034680072047337 -0.9970295102573898 -0.9970295102573901 0.6250000004440858 -0.33604950108162146 -0.26060085968387714 -0.2606008596838768 -1.0502015649208256 -1.0151678167855054 -1.015167816785504 -0.9711165712102351 -0.9711165712102331 -0.9443100169317332 -1.0151678167855054 -1.015167816785505 -0.944310016931733 -1.5007342915989903 -1.5007342915989899 -1.4923944296092815 -1.492394429609282
4.899999999999999 0.20408163279806885 -0.5204469831933629 -0.4742954592138335 -1.0029122534326513 -0.997405166472163 -0.9974051664721633 0.6122448983942065 -0.33750165038881264 -0.26741073212687105 -0.26741073212687094 -1.0464537143005406 -1.0145571599940442 -1.0145571599940424 -0.973472486020791 -0.9734724860207901 -0.9488282616866496 -1.0145571599940424 -1.0145571599940424 -0.9488282616866489 -1.5005627588257435 -1.5005627588257417 -1.4933745686379765 -1.4933745686379751
5.0 0.20000000014210745 -0.5190435270107818 -0.47638134981061325 -1.0024345867143754 -0.9977284200132246 -0.9977284200132253 0.6000000004263223 -0.33891174065199947 -0.27383673358760363 -0.2738367335876032 -1.042951419067864 -1.0139166017951569 -1.0139166017951564 -0.9756334344228726 -0.9756334344228718 -0.9529759890755257 -1.0139166017951564 -1.013916601795156 -0.9529759890755255 -1.5004125004430149 -1.5004125004430144 -1.4942239844123093 -1.4942239844123084
5.2 0.19230769244433404 -0.516469704357976 -0.4800554642989126 -1.00167334145986 -0.9982451720572847 -0.9982451720572851 0.5769230773330022 -0.3416445444341799 -0.28564832027151354 -0.28564832027151343 -1.0366391849730139 -1.0125889701831512 -1.0125889701831503 -0.9794345483451395 -0.9794345483451384 -0.9602817689261943 -1.0125889701831499 -1.0125889701831499 -0.9602817689261934 -1.500167342929716 -1.5001673429297155 -1.4955954469822839 -1.4955954469822843
5.4 0.18518518531676612 -0.5141909522573616 -0.4831546734539831 -1.001115566039086 -0.9986260744091158 -0.9986260744091155 0.5555555559502984 -0.3443096981345922 -0.29623487712252494 -0.29623487712252483 -1.0311734865401738 -1.0112547876347597 -1.0112547876347588 -0.9826345943607185 -0.9826345943607183 -0.9664448779290739 -1.0112547876347606 -1.0112547876347597 -0.966444877929073 -1.4999829920262768 -1.499982992026276 -1.496619444868652 -1.496619444868652
5.6000000000000005 0.17857142869831016 -0.5121856219405392 -0.4857698783819972 -1.0007087087087168 -0.99890599534323 -0.9989059953432298 0.5357142860949305 -0.3469478614405065 -0.30576351076988195 -0.3057635107698814 -1.0264622099692615 -1.0099618823204692 -1.0099618823204684 -0.9853293282765948 -0.9853293282765946 -0.9716463862918735 -1.0099618823204692 -1.0099618823204688 -0.9716463862918735 -1.4998458408759925 -1.4998458408759912 -1.4973809818576096 -1.4973809818576092
5.800000000000001 0.17241379322595465 -0.5104303262620421 -0.48797713759485883 -1.0004130742932908 -0.9991110988963638 -0.9991110988963643 0.517241379677864 -0.3495836921611821 -0.31437502706466547 -0.31437502706466536 -1.0224164424219184 -1.0087413387587367 -1.0087413387587363 -0.9875989076694126 -0.9875989076694119 -0.9760375592066081 -1.008741338758739 -1.008741338758738 -0.9760375592066094 -1.4997447091734775 -1.499744709173477 -1.4979451107557042 -1.4979451107557034
6.000000000000001 0.16666666678508948 -0.5089011675256719 -0.48984025525845565 -1.000198973565491 -0.999260948947018 -0.9992609489470184 0.5000000003552685 -0.35223000161685236 -0.3221885798464441 -0.3221885798464441 -1.0189529561624466 -1.0076117074573068 -1.0076117074573063 -0.9895105624098273 -0.9895105624098266 -0.9797451455987114 -1.0076117074573065 -1.0076117074573065 -0.9797451455987105 -1.4996706942781184 -1.4996706942781177 -1.4983613988483129 -1.498361398848313
6.200000000000001 0.16129032269524787 -0.5075746258021678 -0.4914128688129771 -1.0000443757230129 -0.999370122727186 -0.9993701227271855 0.48387096808574365 -0.35489109745749686 -0.32930539261188635 -0.32930539261188635 -1.0159955867872446 -1.0065823376440675 -1.0065823376440668 -0.9911207610831207 -0.9911207610831201 -0.9828756163518242 -1.0065823376440681 -1.006582337644067 -0.9828756163518235 -1.4996168692037832 -1.4996168692037823 -1.4986674408729463 -1.4986674408729452
6.400000000000001 0.1562500001110214 -0.5064281765216202 -0.49274014487448337 -0.999933037368478 -0.9994494440094976 -0.9994494440094979 0.4687500003330642 -0.35756543523813494 -0.3358117609586844 -0.3358117609586843 -1.0134758112572715 -1.0056559934813913 -1.0056559934813907 -0.9924769844697103 -0.9924769844697099 -0.9855185875042245 -1.0056559934813911 -1.005655993481391 -0.9855185875042245 -1.4995779391400057 -1.499577939140005 -1.4988916169784405 -1.4988916169784412
6.600000000000001 0.15151515162280862 -0.5054406940101129 -0.4938601671825724 -0.999853045336945 -0.9995069221356951 -0.9995069221356954 0.45454545486842585 -0.36024768148259584 -0.3417814933611644 -0.3417814933611643 -1.0113327776036498 -1.0048308829368706 -1.00483088293687 -0.9936191884048384 -0.9936191884048371 -0.9877496077278023 -1.0048308829368697 -1.0048308829368697 -0.9877496077278025 -1.4995499135514294 -1.4995499135514283 -1.4990552505281907 -1.4990552505281924
6.800000000000002 0.14705882363390246 -0.5045926887891744 -0.49480508031873094 -0.9997957009365755 -0.9995484641783828 -0.9995484641783824 0.44117647090170736 -0.3629302810401966 -0.34727790951911436 -0.34727790951911425 -1.009512983177101 -1.0041022070974888 -1.0041022070974879 -0.9945810175800489 -0.9945810175800478 -0.9896324454120067 -1.004102207097489 -1.0041022070974888 -0.9896324454120058 -1.499529819156102 -1.4995298191561013 -1.4991742886268495 -1.4991742886268495
7.000000000000002 0.1428571429586481 -0.5038664191751685 -0.4956020375207307 -0.9997546765237479 -0.9995784127600813 -0.99957841276008 0.42857142887594424 -0.3656046145569839 -0.3523554867238228 -0.35235548672382233 -1.0079697480471808 -1.0034633217644222 -1.0034633217644218 -0.9953908168907045 -0.9953908168907036 -0.9912209772344039 -1.0034633217644222 -1.0034633217644218 -0.9912209772344042 -1.4995154614900512 -1.4995154614900508 -1.4992606038826746 -1.4992606038826746
7.200000000000002 0.13888888898757457 -0.5032459110452309 -0.49627398954600965 -0.9997253842613685 -0.9995999504710171 -0.9995999504710169 0.4166666669627237 -0.36826182459485723 -0.3570612234036946 -0.3570612234036945 -1.0066625875172517 -1.0029065898560188 -1.0029065898560185 -0.9960724763106119 -0.9960724763106117 -0.992560755541388 -1.002906589856019 -1.0029065898560183 -0.9925607555413867 -1.4995052336850878 -1.4995052336850865 -1.4993229968884512 -1.4993229968884518
7.400000000000002 0.1351351352311536 -0.5027169132999325 -0.49684034335763194 -0.9997045073770894 -0.9996154027052813 -0.999615402705281 0.40540540569346084 -0.37089338025888186 -0.3614357734467696 -0.36143577344676947 -1.0055565536252928 -1.0024239911122594 -1.0024239911122577 -0.9966461377965263 -0.9966461377965259 -0.9936903142529185 -1.002423991112259 -1.0024239911122588 -0.9936903142529188 -1.499497966962633 -1.4994979669626312 -1.4993679636315542 -1.4993679636315533
7.600000000000002 0.13157894746191273 -0.502266810674094 -0.4973175135313726 -0.9996896542707294 -0.9996264635315948 -0.9996264635315946 0.39473684238573814 -0.3734914404226295 -0.36551439347849213 -0.3655143934784919 -1.004621589655156 -1.0020075444466525 -1.0020075444466516 -0.9971287873803908 -0.9971287873803906 -0.9946422603960413 -1.0020075444466525 -1.0020075444466516 -0.9946422603960424 -1.4994928159805676 -1.4994928159805667 -1.4994002795239947 -1.4994002795239942
7.8000000000000025 0.12820512829622263 -0.5018845103622359 -0.49771938494334045 -0.9996791045771711 -0.9996343635325255 -0.9996343635325255 0.3846153848886679 -0.3760490656048772 -0.369327736743912 -0.369327736743912 -1.0038319231008013 -1.0016495881250769 -1.0016495881250747 -0.9975347516107653 -0.997534751610764 -0.9954441891121737 -1.001649588125075 -1.0016495881250744 -0.9954441891121732 -1.4994891722390915 -1.4994891722390908 -1.4994234413809548 -1.4994234413809548
8.000000000000004 0.1250000000888171 -0.5015603146001975 -0.4980577019383363 -0.9996716235302324 -0.9996399940846755 -0.999639994084676 0.37500000026645125 -0.37856031905717386 -0.37290252069579916 -0.3729025206957987 -1.0031655098871655 -1.0013429539722078 -1.0013429539722074 -0.9978761143283752 -0.9978761143283745 -0.9961194528816484 -1.0013429539722085 -1.0013429539722076 -0.996119452881649 -1.4994865994833184 -1.4994865994833166 -1.4994400001108417 -1.4994400001108417
8.200000000000003 0.12195121959884592 -0.5012857879123142 -0.4983423964583623 -0.9996663267491386 -0.9996439990762362 -0.9996439990762362 0.36585365879653775 -0.38102028919629116 -0.37626209022570134 -0.3762620902257011 -1.0026035345617068 -1.0010810641404106 -1.0010810641404095 -0.9981630671030954 -0.9981630671030948 -0.9966878100248313 -1.0010810641404109 -1.0010810641404102 -0.9966878100248306 -1.4994847860058929 -1.499484786005892 -1.4994518098614187 -1.4994518098614193
8.400000000000002 0.11904761913220675 -0.5010536251123102 -0.49858186535003546 -0.9996625820657068 -0.9996468423723621 -0.9996468423723628 0.3571428573966203 -0.3834250583695165 -0.37942689432737237 -0.37942689432737225 -1.0021299663416494 -1.0008579726154687 -1.000857972615468 -0.9984042043821413 -0.9984042043821406 -0.997165972873221 -1.0008579726154685 -1.0008579726154685 -0.9971659728732225 -1.4994835097277037 -1.4994835097277022 -1.499460213683277 -1.4994602136832775
8.600000000000003 0.11627906985006242 -0.5008575241912508 -0.4987832051873491 -0.9996599384499676 -0.9996488572804525 -0.9996488572804527 0.34883720955018727 -0.3857716370548008 -0.3824148906311534 -0.3824148906311533 -1.0017311682579408 -1.0006683684659616 -1.0006683684659614 -0.9986067724527472 -0.9986067724527468 -0.9975680721616413 -1.0006683684659623 -1.0006683684659623 -0.9975680721616427 -1.499482612814696 -1.499482612814695 -1.4994661812262702 -1.4994661812262706
8.800000000000004 0.11363636371710643 -0.5006920667811053 -0.4989524114014981 -0.9996580746898712 -0.999650282700412 -0.999650282700412 0.3409090911513193 -0.38805787783136625 -0.38524188955100813 -0.3852418895510079 -1.0013955553567238 -1.000507553701902 -1.0005075537019004 -0.9987768796900445 -0.9987768796900438 -0.9979060510688793 -1.000507553701902 -1.000507553701901 -0.9979060510688789 -1.4994819833343367 -1.499481983334336 -1.4994704103879806 -1.4994704103879806
9.000000000000004 0.11111111119005965 -0.5005526078125566 -0.49909454726890023 -0.9996567624253142 -0.9996512894587389 -0.9996512894587387 0.33333333357017897 -0.3902823796340665 -0.38792184763406584 -0.38792184763406584 -1.0011132974295418 -1.0003714053201953 -1.0003714053201946 -0.9989196742251956 -0.9989196742251953 -0.9981899998462092 -1.000371405320195 -1.0003714053201946 -0.9981899998462085 -1.499481542062196 -1.499481542062195 -1.4994734020142217 -1.499473402014222
9.200000000000003 0.10869565225114529 -0.5004351751892829 -0.4992138873315698 -0.9996558395822122 -0.999651999430625 -0.9996519994306259 0.32608695675343585 -0.3924443897637189 -0.39046711799920414 -0.390467117999204 -1.0008760616778323 -1.000256328523015 -1.000256328523014 -0.9990394940989513 -0.9990394940989507 -0.9984284400279069 -1.0002563285230144 -1.0002563285230142 -0.9984284400279064 -1.49948123302836 -1.4994812330283598 -1.4994755145583714 -1.4994755145583716
9.400000000000004 0.10638297879899326 -0.5003363797094046 -0.4993140390629339 -0.9996551913212929 -0.9996524993819117 -0.9996524993819121 0.3191489363969798 -0.39454370873295824 -0.3928886644069633 -0.39288866440696296 -1.000676790863649 -1.0001592060714604 -1.0001592060714595 -0.9991399941197028 -0.9991399941197017 -0.9986285657125826 -1.0001592060714606 -1.0001592060714606 -0.998628565712582 -1.4994810167636274 -1.499481016763627 -1.4994770039116383 -1.4994770039116387
9.600000000000005 0.10416666674068088 -0.5002533350335768 -0.49939804599750115 -0.9996547364031503 -0.9996528509587972 -0.9996528509587974 0.31250000022204266 -0.3965806011773641 -0.3951962444371034 -0.39519624443710283 -1.0005095127461365 -1.0000773471769082 -1.0000773471769082 -0.9992242529752631 -0.9992242529752626 -0.998796448234452 -1.0000773471769087 -1.0000773471769087 -0.9987964482344516 -1.4994808654856628 -1.4994808654856622 -1.4994780523146574 -1.4994780523146571
9.800000000000004 0.10204081639903435 -0.5001835871983161 -0.49946847506958475 -0.9996544174481018 -0.9996530978768373 -0.9996530978768373 0.3061224491971031 -0.39855571466838335 -0.39739856639386417 -0.39739856639386384 -1.000369176900921 -1.0000084381518217 -1.0000084381518193 -0.999294863610245 -0.9992948636102443 -0.9989372096171341 -1.0000084381518195 -1.000008438151819 -0.9989372096171336 -1.4994807596744875 -1.499480759674487 -1.4994787892675587 -1.4994787892675587
10.0 0.10000000007105372 -0.5001250529796918 -0.49952749051841794 -0.9996541939908332 -0.999653271080504 -0.9996532710805048 0.30000000021316114 -0.400470007251932 -0.39950342385819 -0.39950342385818943 -1.00025151534419 -0.9999504961693257 -0.9999504961693246 -0.9993540094388558 -0.9993540094388553 -0.9990551694449457 -0.9999504961693251 -0.9999504961693246 -0.999055169444945 -1.4994806856403922 -1.4994806856403913 -1.4994793066021226 -1.4994793066021233
10.4 0.09615384622216702 -0.5000348318817182 -0.49961828937017694 -0.9996539280481626 -0.9996534773736391 -0.9996534773736397 0.2884615386665011 -0.40412114108557856 -0.40344802303711474 -0.4034480230371144 -1.000070360183399 -0.9998609860078613 -0.9998609860078607 -0.9994449680618986 -0.9994449680618982 -0.9992366771242633 -0.9998609860078607 -0.9998609860078604 -0.9992366771242633 -1.4994805974536267 -1.4994805974536263 -1.4994799233136737 -1.4994799233136749
10.8 0.09259259265838306 -0.49997155809733007 -0.4996818477794248 -0.9996537978838336 -0.9996535782381217 -0.9996535782381224 0.2777777779751492 -0.4075456671098679 -0.4070781008346685 -0.4070781008346685 -0.9999434592638123 -0.9997980628164806 -0.9997980628164804 -0.9995086070857422 -0.9995086070857415 -0.9993637462649414 -0.9997980628164806 -0.9997980628164806 -0.999363746264941 -1.4994805539617921 -1.4994805539617913 -1.4994802251435455 -1.4994802251435473
11.200000000000001 0.08928571434915508 -0.4999272992336037 -0.4997262456296687 -0.9996537342238102 -0.9996536273604356 -0.9996536273604354 0.2678571430474653 -0.4107569737756113 -0.410432989586541 -0.410432989586541 -0.9998547669592572 -0.9997539755970541 -0.9997539755970533 -0.9995530449915562 -0.9995530449915555 -0.9994525170470179 -0.9997539755970546 -0.9997539755970537 -0.9994525170470185 -1.4994805323167122 -1.4994805323167113 -1.4994803722449666 -1.4994803722449663
11.600000000000001 0.08620689661297733 -0.4998964176475307 -0.4997571944920731 -0.9996537030916405 -0.9996536511926112 -0.999653651192611 0.258620689838932 -0.41376917550982123 -0.4135452239067196 -0.41354522390671916 -0.9997929177814668 -0.9997231774441191 -0.9997231774441184 -0.9995840134475136 -0.9995840134475129 -0.999514401924325 -0.9997231774441191 -0.9997231774441182 -0.9995144019243247 -1.4994805214231477 -1.4994805214231473 -1.4994804436503697 -1.49948044365037
12.000000000000002 0.08333333339254474 -0.4998749217706177 -0.49977872265199225 -0.9996536878640476 -0.9996536627102708 -0.9996536627102703 0.25000000017763424 -0.41659643097205 -0.41644199302722407 -0.41644199302722396 -0.9997498837793738 -0.9997017218328815 -0.99970172183288 -0.9996055510406788 -0.9996055510406786 -0.999557451710862 -0.9997017218328815 -0.9997017218328806 -0.9995574517108613 -1.4994805158777686 -1.4994805158777686 -1.4994804781724915 -1.4994804781724915
12.400000000000002 0.08064516134762394 -0.4998599946659727 -0.49979366511520623 -0.9996536804158435 -0.9996536682538578 -0.9996536682538583 0.24193548404287182 -0.41925249759989625 -0.4191462424840918 -0.4191462424840917 -0.9997200088827349 -0.9996868140216932 -0.999686814021693 -0.9996204979730396 -0.9996204979730392 -0.9995873333605148 -0.9996868140216926 -0.9996868140216926 -0.9995873333605136 -1.499480513027528 -1.4994805130275264 -1.4994804947929479 -1.4994804947929483
12.800000000000002 0.0781250000555107 -0.4998496537717332 -0.4998040132546302 -0.9996536767746709 -0.9996536709105295 -0.9996536709105295 0.2343750001665321 -0.42175045834177494 -0.4216775156809722 -0.4216775156809722 -0.9996993170012902 -0.9996764823057418 -0.9996764823057409 -0.999630848195592 -0.9996308481955913 -0.9996080280183348 -0.9996764823057416 -0.9996764823057416 -0.9996080280183357 -1.4994805115530363 -1.499480511553036 -1.4994805027595681 -1.4994805027595681
13.200000000000003 0.07575757581140431 -0.49984250703306854 -0.499811163382862 -0.9996536749968045 -0.9996536721779724 -0.9996536721779729 0.22727272743421292 -0.42410257073387736 -0.4240526012797402 -0.4240526012797401 -0.9996850186200558 -0.9996693399023194 -0.9996693399023183 -0.9996379992788124 -0.9996379992788115 -0.9996223274837283 -0.999669339902319 -0.9996693399023185 -0.999622327483728 -1.4994805107881564 -1.4994805107881553 -1.4994805065607937 -1.4994805065607946
13.600000000000003 0.07352941181695123 -0.4998375791919207 -0.4998160927970015 -0.999653674130386 -0.9996536727798991 -0.9996536727798991 0.22058823545085368 -0.426320200279 -0.4262860350121056 -0.4262860350121054 -0.9996751605658356 -0.9996644140945754 -0.9996644140945743 -0.9996429291232967 -0.999642929123296 -0.9996321859311388 -0.9996644140945747 -0.9996644140945747 -0.9996321859311386 -1.4994805103916702 -1.4994805103916693 -1.4994805083662215 -1.4994805083662222
14.000000000000004 0.07142857147932405 -0.4998341886124661 -0.4998194841007253 -0.9996536737091982 -0.9996536730644935 -0.9996536730644937 0.21428571443797212 -0.42841380971709714 -0.42839049195375883 -0.4283904919537584 -0.9996683782651532 -0.9996610244624107 -0.99966102446241 -0.9996463206174431 -0.9996463206174422 -0.9996389683576565 -0.9996610244624107 -0.9996610244624105 -0.9996389683576574 -1.4994805101868591 -1.4994805101868585 -1.4994805092198908 -1.4994805092198904
14.400000000000004 0.06944444449378728 -0.4998318601685553 -0.499821812875585 -0.9996536735050437 -0.9996536731984719 -0.9996536731984719 0.20833333348136185 -0.4303929835737391 -0.43037709602976415 -0.43037709602976404 -0.9996637208304212 -0.999658696456924 -0.9996586964569231 -0.9996486494748976 -0.9996486494748972 -0.9996436258225735 -0.9996586964569237 -0.9996586964569228 -0.9996436258225735 -1.499480510081622 -1.499480510081622 -1.4994805096217911 -1.499480509621792
14.800000000000004 0.0675675676155768 -0.49983026369885686 -0.49982340949538606 -0.9996536734064169 -0.9996536732612812 -0.9996536732612816 0.20270270284673042 -0.4322664735299251 -0.43225566660689896 -0.43225566660689885 -0.9996605276303666 -0.9996571001888493 -0.9996571001888491 -0.9996502461297231 -0.9996502461297213 -0.9996468190229651 -0.9996571001888502 -0.9996571001888502 -0.9996468190229651 -1.4994805100279054 -1.499480510027905 -1.4994805098102102 -1.4994805098102102
15.200000000000005 0.06578947373095637 -0.49982917053999254 -0.49982450272182666 -0.9996536733589481 -0.9996536732905981 -0.9996536732905983 0.19736842119286907 -0.4340422548311 -0.434034916890041 -0.43403491689004065 -0.9996583411890472 -0.9996560071221243 -0.9996560071221241 -0.9996513393706197 -0.9996513393706188 -0.9996490054579639 -0.9996560071221239 -0.9996560071221237 -0.9996490054579628 -1.4994805100006832 -1.499480510000682 -1.4994805098981598 -1.499480509898159
15.600000000000005 0.06410256414811132 -0.49982842284891804 -0.49982525044309556 -0.9996536733362019 -0.9996536733042164 -0.9996536733042166 0.19230769244433396 -0.4357275873431369 -0.4357226150558666 -0.4357226150558664 -0.9996568457486142 -0.9996552594728799 -0.9996552594728786 -0.999652087097657 -0.9996520870976561 -0.9996505008924578 -0.9996552594728795 -0.999655259472879 -0.9996505008924571 -1.499480509986989 -1.499480509986989 -1.4994805099390118 -1.4994805099390116
16.000000000000007 0.06250000004440855 -0.49982791199321924 -0.499825761312181 -0.999653673325361 -0.9996536733105076 -0.9996536733105076 0.18750000013322562 -0.4373290772160545 -0.43732571629599126 -0.43732571629599115 -0.9996558240098985 -0.9996547486360416 -0.9996547486360414 -0.9996525979689486 -0.9996525979689472 -0.9996515226270644 -0.9996547486360419 -0.999654748636041 -0.9996515226270646 -1.4994805099801654 -1.499480509980165 -1.499480509957886 -1.4994805099578856
16.400000000000006 0.06097560979942296 -0.499827563383042 -0.4998261099282425 -0.9996536733202273 -0.9996536733133929 -0.9996536733133934 0.18292682939826888 -0.4388527366925341 -0.43885047193444715 -0.43885047193444704 -0.9996551267768272 -0.9996544000343037 -0.9996544000343028 -0.9996529465858037 -0.9996529465858033 -0.9996522198576341 -0.9996544000343037 -0.9996544000343035 -0.9996522198576345 -1.4994805099767952 -1.4994805099767936 -1.499480509966542 -1.4994805099665438
16.800000000000004 0.059523809566103376 -0.4998273258783471 -0.4998263474355009 -0.9996536733178162 -0.999653673314706 -0.9996536733147062 0.17857142869831014 -0.4403040406300235 -0.44030252031968353 -0.4403025203196833 -0.9996546517615627 -0.99965416253335 -0.9996541625333494 -0.9996531840933206 -0.9996531840933197 -0.999652694871482 -0.9996541625333503 -0.9996541625333492 -0.9996526948714818 -1.499480509975146 -1.4994805099751445 -1.499480509970479 -1.4994805099704798
17.200000000000006 0.05813953492503121 -0.49982716443592623 -0.49982650887902613 -0.9996536733166937 -0.9996536733152964 -0.9996536733152962 0.17441860477509363 -0.44168797897386647 -0.44168696311108935 -0.44168696311108924 -0.9996543288740326 -0.9996540010925709 -0.9996540010925697 -0.9996533455369149 -0.9996533455369147 -0.9996530177582498 -0.99965400109257 -0.9996540010925695 -0.9996530177582493 -1.4994805099743482 -1.499480509974347 -1.4994805099722508 -1.4994805099722504
17.60000000000001 0.05681818185855322 -0.49982705503687513 -0.4998266182785485 -0.9996536733161784 -0.9996536733155587 -0.9996536733155595 0.17045454557565964 -0.4430091048524004 -0.44300842977227073 -0.4430084297722705 -0.999654110074714 -0.9996538916942324 -0.9996538916942319 -0.9996534549364475 -0.9996534549364466 -0.9996532365571766 -0.9996538916942324 -0.9996538916942321 -0.9996532365571769 -1.4994805099739683 -1.4994805099739676 -1.4994805099730395 -1.4994805099730395
18.000000000000007 0.055555555595029824 -0.49982698120637054 -0.49982669210924996 -0.9996536733159429 -0.9996536733156727 -0.9996536733156736 0.16666666678508948 -0.4442715782463401 -0.44427113247089234 -0.444271132470892 -0.9996539624131621 -0.9996538178640332 -0.9996538178640327 -0.9996535287671448 -0.9996535287671443 -0.9996533842185328 -0.999653817864033 -0.9996538178640327 -0.9996533842185328 -1.499480509973789 -1.4994805099737887 -1.499480509973383 -1.4994805099733841
18.400000000000006 0.054347826125572644 -0.4998269316353464 -0.4998267416803567 -0.9996536733158387 -0.999653673315723 -0.9996536733157236 0.16304347837671793 -0.4454792053654487 -0.4454789131156507 -0.44547891311565035 -0.999653863270873 -0.9996537682931373 -0.9996537682931369 -0.999653578338246 -0.9996535783382458 -0.999653483360727 -0.9996537682931382 -0.9996537682931378 -0.9996534833607277 -1.499480509973707 -1.4994805099737067 -1.499480509973533 -1.499480509973533
18.800000000000008 0.05319148939949663 -0.49982689855818524 -0.4998267747575523 -0.9996536733158031 -0.9996536733157361 -0.9996536733157363 0.1595744681984899 -0.4466354739770121 -0.44663528389903573 -0.4466352838990354 -0.9996537971164634 -0.9996537352160184 -0.9996537352160177 -0.9996536114154444 -0.9996536114154428 -0.9996535495151082 -0.9996537352160184 -0.999653735216018 -0.9996535495151084 -1.499480509973671 -1.4994805099736708 -1.4994805099735702 -1.4994805099735706
19.20000000000001 0.05208333337034044 -0.49982687664559966 -0.49982679667014984 -0.999653673315776 -0.999653673315749 -0.999653673315749 0.15625000011102133 -0.4477435849933935 -0.44774346243459784 -0.4477434624345977 -0.9996537532912367 -0.9996537133034605 -0.9996537133034603 -0.9996536333280347 -0.9996536333280331 -0.9996535933403013 -0.9996537133034601 -0.9996537133034592 -0.9996535933403009 -1.4994805099736517 -1.4994805099736506 -1.4994805099736102 -1.4994805099736097
19.60000000000001 0.05102040819951718 -0.4998268622471415 -0.4998268110686141 -0.9996536733157659 -0.9996536733157566 -0.9996536733157555 0.15306122459855154 -0.4488064806539792 -0.4488064023605489 -0.4488064023605488 -0.9996537244942979 -0.9996536989050141 -0.9996536989050134 -0.999653647726496 -0.9996536477264953 -0.9996536221372286 -0.9996536989050141 -0.9996536989050139 -0.9996536221372291 -1.4994805099736448 -1.499480509973643 -1.4994805099736261 -1.4994805099736297
20.000000000000007 0.050000000035526834 -0.49982685287080597 -0.4998268204449512 -0.9996536733157612 -0.9996536733157572 -0.9996536733157572 0.15000000010658052 -0.4498268696406438 -0.4498268201132053 -0.4498268201132051 -0.9996537057416187 -0.9996536895286835 -0.999653689528683 -0.9996536571028326 -0.9996536571028322 -0.9996536408899029 -0.9996536895286844 -0.9996536895286837 -0.9996536408899038 -1.499480509973643 -1.499480509973641 -1.4994805099736341 -1.499480509973635
