# Supplementary material for: The Enduring Relevance of Semiempirical Quantum Mechanics
Source: J Phys Chem A. 2025 Sep 3;129(37):8465–77. doi: 10.1021/acs.jpca.5c03425 (PMC12451668; doi:10.1021/acs.jpca.5c03425)
Supplement: Supplementary file 1 [file jp5c03425_si_001.zip › data/qchem.txt]

2024 964
2023 914
2022 891
2021 923
2020 855
2019 823
2018 796
2017 760
2016 754
2015 735
2014 670
2013 635
2012 611
2011 526
2010 437
2009 387
2008 373
2007 302
2006 299
2005 240
2004 126
2003 103
2002 77
2001 81
2000 78
1999 54
1998 39
1997 34
1996 32
1995 21
1994 13
1993 8
