# Supplementary material for: The Enduring Relevance of Semiempirical Quantum Mechanics
Source: J Phys Chem A. 2025 Sep 3;129(37):8465–77. doi: 10.1021/acs.jpca.5c03425 (PMC12451668; doi:10.1021/acs.jpca.5c03425)
Supplement: Supplementary file 1 [file jp5c03425_si_001.zip › data/castep.txt]

2024 4640
2023 4090
2022 3940
2021 3510
2020 2930
2019 2810
2018 2340
2017 2320
2016 2030
2015 2150
2014 1880
2013 1780
2012 1680
2011 1510
2010 1210
2009 1010
2008 895
2007 728
2006 602
2005 466
2004 398
2003 271
2002 234
2001 199
2000 166
1999 87
1998 56
1997 58
1996 36
1995 29
1994 20
1993 7
1992 4
