# Supplementary material for: The Enduring Relevance of Semiempirical Quantum Mechanics
Source: J Phys Chem A. 2025 Sep 3;129(37):8465–77. doi: 10.1021/acs.jpca.5c03425 (PMC12451668; doi:10.1021/acs.jpca.5c03425)
Supplement: Supplementary file 1 [file jp5c03425_si_001.zip › data/atomistic-simulation-engines.csv]

Software name	URL for sales, distribution, or development	FOSS	QM	SQM	MM
ABACUS	http://abacus.ustc.edu.cn/main.htm	1	1
Abalone	https://www.biomolecular-modeling.com/Abalone/				1
ABINIT	https://abinit.github.io/abinit_web/	1	1
ABINIT-MP	https://www.cenav.org/abinit-mp-open_ver-1-rev-10/	1	1
Aboria	https://github.com/ElsevierSoftwareX/SOFTX-D-17-00029	1			1
ACE-Molecule	https://gitlab.com/aceteam.kaist/ACE-Molecule/-/wikis/home	1	1
ACEMD	https://www.acellera.com/acemd				1
ACES	https://aces.qtp.ufl.edu/	1	1
ADF	https://www.scm.com/amsterdam-modeling-suite/adf/		1
Adun	https://simtk.org/projects/adun/	1			1
AIMAll	https://aim.tkgristmill.com/index.html		1
ALIGNN	https://github.com/usnistgov/alignn	1			1
Amber	https://ambermd.org/AmberMD.php				1
AMMP VE	https://www.ddl.unimi.it/cms/index.php?Software_projects:AMMP_VE				1
AMPAC	http://semichem.com/ampac/default.php			1
Aquarius	https://github.com/devinamatthews/aquarius	1	1
ASAP	https://asap3.readthedocs.io/	1			1
Ascalaph	https://www.biomolecular-modeling.com/Ascalaph/				1
ASW	http://myweb.rz.uni-augsburg.de/~eyert/aswprog.shtml		1
ATAT	https://www.brown.edu/Departments/Engineering/Labs/avdw/atat/	1			1
AutoDock	https://autodock.scripps.edu	1			1
AutoDock Vina	https://vina.scripps.edu	1			1
azTotMD	https://github.com/ElsevierSoftwareX/SOFTX_2018_112	1			1
Bagel	https://github.com/qsimulate-open/bagel	1	1
BALL	https://ball-project.org/	1			1
BigChem	https://github.com/mtzgroup/bigchem	1	1
BigDFT	https://l_sim.gitlab.io/bigdft-doc/index.html	1	1
BLaDE	https://github.com/RyanLeeHayes/BLaDE	1			1
Bodge	https://github.com/jabirali/bodge/	1		1
BOSS	https://zarbi.chem.yale.edu/software.html				1
Brick-CFCMC	https://gitlab.com/ETh_TU_Delft/Brick-CFCMC	1			1
Cabana	https://github.com/ECP-copa/Cabana	1			1
CafeMol	https://www.cafemol.org				1
CASINO	https://vallico.net/casinoqmc/		1
Cassandra	https://sites.nd.edu/maginn-group/cassandra/	1			1
CASTEP	https://www.castep.org/		1
CFOUR	https://cfour.uni-mainz.de/cfour/		1
CHAMP	https://github.com/filippi-claudia/champ	1	1
CHARMM	https://academiccharmm.org/				1
CHGNet	https://chgnet.lbl.gov	1			1
Chronus Quantum	https://github.com/xsligroup/chronusq_public	1	1
CINDO	https://github.com/brhr-iwao/cindo_windows	1		1
CMQMC	https://research.csiro.au/mmm/cmqmc/		1
COLUMBUS	https://columbus-program-system.gitlab.io/columbus/	1	1
ComDMFT	https://github.com/comscope/ComDMFT	1	1
CONQUEST	https://doi.org/10.5281/zenodo.3943720	1	1
CONUNDrum	https://doi.org/10.17632/phnz2gg8mz.1		1
CP2K	https://www.cp2k.org/	1	1
CPMD	https://github.com/CPMD-code/CPMD	1	1
CPPAW	https://cppaw.org	1	1
CRYSTAL	https://www.crystal.unito.it/		1
Dalton	https://daltonprogram.org/	1	1
ddcMD	https://github.com/LLNL/ddcMD	1			1
DeepChem	https://deepchem.io	1			1
DeePMD-kit	https://docs.deepmodeling.com/projects/deepmd/en/stable/	1			1
DeePTB	https://deepmodeling.github.io/DeePTB/	1		1
deMon2k	http://www.demon-software.com/public_html/index.html		1
Desmond	https://www.schrodinger.com/platform/products/desmond/				1
DFT-FE	http://github.com/dftfeDevelopers/dftfe	1	1
DFTB+	https://dftbplus.org/	1		1
DFTK.jl	https://github.com/JuliaMolSim/DFTK.jl	1	1
DFTpy	https://gitlab.com/pavanello-research-group/dftpy	1	1
DIRAC	https://zenodo.org/records/14833106	1	1
DivCon	https://www.quantumbioinc.com/solutions/divcon-discovery-suite-toolbox/			1
DL_MONTE	https://gitlab.com/dl_monte/user-hub/-/wikis/home	1			1
DL_POLY	https://ccp5.gitlab.io/dl-poly/	1			1
DL_POLY Quantum	https://dlpolydocs.readthedocs.io/en/latest/	1	1
DOCK	https://dock.compbio.ucsf.edu				1
Elk	https://elk.sourceforge.io/	1	1
EMC	https://montecarlo.sourceforge.net/emc/Welcome.html				1
eminus	https://gitlab.com/wangenau/eminus	1	1
EMPIRE	https://www.ceposinsilico.de/products/empire.htm			1
EQE	https://gitlab.com/Pavanello/eqe	1	1
Ergo	http://www.ergoscf.org/	1	1
ERKALE	http://github.com/susilehtola/erkale	1	1
ESPResSo	https://espressomd.org/wordpress/	1			1
eT	https://etprogram.org/	1	1
exciting	https://exciting-code.org/	1	1
FAIRChem	https://github.com/facebookresearch/fairchem	1			1
FDMNES	https://fdmnes.neel.cnrs.fr/	1	1
FEASST	https://pages.nist.gov/feasst/	1			1
FEFF	https://github.com/times-software/feff10	1	1
Fermi.jl	https://github.com/FermiQC/Fermi.jl	1	1
FHI-aims	https://fhi-aims.org/		1
FHIMD	https://doi.org/10.17632/ymnn4b85wj.1		1
Fireball	https://fireball-qmd.github.io/fireball.html	1	1
Firefly	http://classic.chem.msu.su/gran/gamess/index.html		1
FLEUR	https://www.flapw.de/MaX-7.0/	1	1
FLOSIC	https://github.com/FLOSIC/PublicRelease_2020	1	1
FMD	https://github.com/a-amouei/fmd	1			1
FoldX	https://foldxsuite.crg.eu/				1
Fortnet	https://github.com/vanderhe/fortnet	1			1
FPLO	https://www.fplo.de/		1
FreeON	https://github.com/FreeON/freeon	1	1
Gamdpy	https://github.com/ThomasBechSchroeder/gamdpy	1			1
GAMESS	https://www.msg.chem.iastate.edu/		1
Gaussian	https://gaussian.com/gaussian16/		1
GeometricMD	https://suttond.github.io/GeometricMD/	1			1
Ghemical	https://directory.fsf.org/wiki/Ghemical	1			1
GOLLUM	https://www.gollumcode.com		1
GOMC	https://github.com/GOMC-WSU/GOMC	1			1
GPAW	https://gpaw.readthedocs.io/	1	1
GPUMD	https://gpumd.org/	1			1
GQCP	https://gqcg.github.io/GQCP/landing-page.html	1	1
GROMACS	https://www.gromacs.org/	1			1
GROMOS	https://www.gromos.net/	1			1
GULP	https://gulp.curtin.edu.au/gulp/				1
HALMD	https://halmd.org	1			1
HANDE	https://github.com/hande-qmc/hande	1	1
Haskell-abinitio	http://felipez.github.io/Haskell-abinitio/	1	1
HelFEM	https://github.com/susilehtola/HelFEM	1	1
HONDOPLUS	https://comp.chem.umn.edu/hondoplus/	1	1
HOOMD-blue	https://glotzerlab.engin.umich.edu/hoomd-blue/	1			1
HORTON	https://github.com/theochem/horton	1	1
Hotbit	https://github.com/pekkosk/hotbit	1		1
HyMD	https://cascella-group-uio.github.io/HyMD/main/index.html	1			1
ICM	https://www.molsoft.com/				1
IMD	http://itapmd.github.io/imd/	1			1
INQ	https://gitlab.com/npneq/inq/	1	1
JADE-NAMD	https://github.com/zglan/JADE-NAMD	1	1
Jaguar	https://www.schrodinger.com/platform/products/jaguar/		1
janus-core	https://stfc.github.io/janus-core/	1			1
JaxMD	https://github.com/jax-md/jax-md	1			1
JDFTx	https://jdftx.org/	1	1
JuKKR	https://jukkr.fz-juelich.de	1	1
JuliaChem.jl	https://github.com/davpoolechem/JuliaChem.jl	1	1
KMC_Lattice	https://github.com/MikeHeiber/KMC_Lattice	1			1
KSSOLV	https://www.kssolv.org	1	1
Kwant	https://kwant-project.org	1		1
LAMMPS	https://www.lammps.org/	1			1
LATTE	https://doi.org/10.5281/zenodo.598220	1		1
LightAIMD	https://github.com/microsoft/LightAIMD	1	1
LmtART	https://www2.fkf.mpg.de/andersen/docs/lmtoart_programs.html		1
LPMD	https://www.lpmd.cl	1			1
LSMS	https://github.com/mstsuite/lsms	1	1
M-SPARC	https://github.com/SPARC-X/M-SPARC	1	1
MacroModel	https://www.schrodinger.com/platform/products/macromodel/				1
MacroQC	https://macroqc.hacettepe.edu.tr		1
MACSIMUS	http://old.vscht.cz/fch/software/macsimus/index.html	1			1
MADNESS	https://github.com/m-a-d-n-e-s-s/madness	1	1
Maple Quantum Chemistry Toolbox	https://www.maplesoft.com/products/toolboxes/quantumchemistry/		1
MAPP	https://github.com/sinamoeini/mapp4py	1			1
MatGL	https://matgl.ai	1			1
MBN Explorer	http://www.mbnexplorer.com				1
MCCCS Towhee	https://towhee.sourceforge.net	1			1
MCMD	https://github.com/khavernathy/mcmd	1			1
MCTDH	https://www.pci.uni-heidelberg.de/tc/mctdh.html		1
mdpy	https://github.com/mdpy-dev/mdpy	1			1
MDynaMix	http://www.fos.su.se/~sasha/mdynamix/	1			1
MESS	https://valence-labs.github.io/mess/intro.html	1	1
MetalWalls	https://gitlab.com/ampere2/metalwalls	1			1
Mgmol	https://github.com/LLNL/mgmol	1	1
miniff	https://doi.org/10.5281/zenodo.4626640	1			1
MISA-MD	https://misa-md.github.io/MDoc/	1			1
Mjolnir	https://mjolnir-md.github.io/Mjolnir/	1			1
MMTK	http://dirac.cnrs-orleans.fr/MMTK/	1			1
MNDO	https://mndo.kofo.mpg.de			1
MOIL	https://biohpc.cornell.edu/software/moil/moil.html	1			1
Molaris-XG	https://laetro.usc.edu/molaris.html				1
Molcas	https://www.molcas.org/		1
Moldy	https://github.com/krefson/Moldy	1			1
MolGW	https://www.molgw.org/	1	1
MolPro	https://www.molpro.net/		1
MolSpin	https://molspin.eu	1	1
MOPAC	https://doi.org/10.5281/zenodo.6511958	1		1
MOSCITO	http://139.30.122.11/MOSCITO/	1			1
MPEC	https://github.com/nasa/MPEC	1	1
MPMC	https://github.com/space-group-research/mpmc	1			1
MPQC	https://mpqc.org/	1	1
MQCPack	https://github.com/MQCPack/mqcPack	1	1
mqds	https://github.com/jprov410/mqds	1	1
MRCC	https://www.mrcc.hu/		1
MRChem	https://github.com/MRChemSoft/mrchem	1	1
ms2	https://www.ms-2.de/home.html				1
Music	https://github.com/snurr-group/Music-code	1			1
NAMD	https://www.ks.uiuc.edu/Research/namd/				1
NanoNet	https://github.com/freude/NanoNet	1		1
NAP	https://github.com/ryokbys/nap	1			1
NEMO3D	https://engineering.purdue.edu/gekcogrp/software-projects/nemo3D/			1
netDFT	https://github.com/ElsevierSoftwareX/SOFTX-D-23-00152	1	1
NEXMD	https://github.com/lanl/NEXMD	1		1
Nextnano	https://www.nextnano.com			1
NQCDynamics.jl	https://nqcd.github.io/NQCDynamics.jl/stable/	1	1
NRLTB	http://esd.cos.gmu.edu/tb/	1		1
NWChem	https://nwchemgit.github.io/	1	1
NWChemEx	https://nwchemex.github.io/NWChemEx/	1	1
OCC	https://peterspackman.github.io/occ/	1	1
Octopus	https://octopus-code.org/documentation/16/	1	1
ONETEP	https://onetep.org/		1
OpenAtom	http://charm.cs.uiuc.edu/OpenAtom/	1	1
OpenFermion	https://quantumai.google/openfermion	1	1
openLOWDIN	https://sites.google.com/site/lowdinproject/	1	1
OpenMD	https://openmd.org	1			1
OpenMM	https://openmm.org/	1			1
OpenMolcas	https://gitlab.com/Molcas/OpenMolcas	1	1
OpenMX	https://www.openmx-square.org/	1	1
OpenQP	https://qchem.knu.ac.kr	1	1
ORAC	http://www1.chim.unifi.it/orac/	1			1
ORB-models	https://github.com/orbital-materials/orb-models	1			1
ORCA	https://www.faccts.de/orca/		1
PandaDock	https://github.com/pritampanda15/PandaDock	1			1
PAOFLOW	https://github.com/marcobn/PAOFLOW	1	1
PAPRECA	https://github.com/sntioudis/papreca	1			1
ParmEd	https://parmed.github.io/ParmEd/html/index.html	1			1
PARSEC	https://github.com/PARSEC-real-space-code/PARSEC	1	1
pDynamo	https://www.pdynamo.org/home	1			1
Petot	https://github.com/qsnake/petot	1	1
PHASE	https://azuma.nims.go.jp/software/phase		1
PINY	https://github.com/TuckermanGroup/PINY	1			1
Plato	https://doi.org/10.17632/pwj4gsp5mx.1		1
PND	https://github.com/ElsevierSoftwareX/SOFTX-D-21-00077	1			1
PPDyn	https://ppdyn.readthedocs.io/en/latest/	1			1
PQS	http://www.pqs-chem.com		1
PROFESS	https://www.profess.dev	1	1
Promethium	https://www.promethium.qcware.com		1
ProtoMol	https://protomol.sourceforge.net	1			1
ProtoMS	https://www.essexgroup.soton.ac.uk/ProtoMS/	1			1
Psience	https://mccoygroup.github.io/Psience/	1	1
Psii4	http://psicode.org/	1	1
PWDFT.jl	https://github.com/f-fathurrahman/PWDFT.jl	1	1
PWmat	https://www.pwmat.com/		1
PWPAW	http://users.wfu.edu/natalie/papers/pwpaw/	1	1
PyBEST	http://fizyka.umk.pl/~pybest/	1	1
Pybinding	https://docs.pybinding.site	1		1
PyDFT	https://ifilot.github.io/pydft/	1	1
pymd	https://github.com/heindelj/pyMD	1			1
PyPWDFT	https://ifilot.github.io/pypwdft/	1	1
PyQuante	https://github.com/rpmuller/pyquante2	1	1
PySCF	https://pyscf.org/	1	1
PySEQM	https://github.com/lanl/PYSEQM	1		1
pysktb	https://pysktb.readthedocs.io/en/latest/	1		1
PythTB	https://www.physics.rutgers.edu/pythtb/	1		1
pyvibdmc	https://pyvibdmc.readthedocs.io/en/latest/	1	1
Q	https://github.com/qusers/Q6	1			1
Q-Chem	https://www.q-chem.com/		1
Qball	https://github.com/LLNL/qball	1	1
Qbox	https://github.com/qboxcode/qbox-public	1	1
Qcore	https://software.entos.ai/qcore		1
QDC	https://dqc.readthedocs.io/en/latest/	1	1
Qiskit Nature	https://github.com/qiskit-community/qiskit-nature	1	1
QMCPACK	https://qmcpack.org/	1	1
QMCTorch	https://qmctorch.readthedocs.io/en/main/	1	1
Quantics	https://www2.chem.ucl.ac.uk/worthgrp/quantics/doc/index.html		1
Quantum ESPRESSO	https://www.quantum-espresso.org/	1	1
Quantum Package	https://quantumpackage.github.io/qp2/	1	1
QuantumATK	https://www.synopsys.com/manufacturing/quantumatk.html		1
QuantumMASALA	https://github.com/qtm-iisc/QuantumMASALA	1	1
QUEST	https://quest.codes		1
Questaal	https://www.questaal.org		1
QUICK	https://github.com/merzlab/QUICK	1	1
QUIP	https://github.com/libAtoms/QUIP	1			1
Quiqbox.jl	https://frankwswang.github.io/Quiqbox.jl/stable/	1	1
QXMD	https://magics.usc.edu/qxmd/	1	1
RASPA	https://github.com/iRASPA/RASPA2	1			1
RESCU	http://nanoacademic.com/solutions/rescu/		1
RMG	http://github.com/RMGDFT/rmgdft	1	1
RSPt	https://www.uu.se/en/department/physics-and-astronomy/research/materials-theory/code-development	1	1
RXMD	https://magics.usc.edu/rxmd/	1			1
SageMD	https://www.sagemd.com				1
Sarkas	https://murillo-group.github.io/sarkas/	1			1
ScalES	https://bitbucket.org/berkeleylab/scales/src/master/	1	1
sDMD	https://github.com/alexzheng42/sDMD	1			1
SEED	https://caflischlab-seed.readthedocs.io	1			1
SENPAI	https://github.com/SENPAI-Molecular-Dynamics/SENPAI	1			1
SeqQuest	https://nanohub.org/resources/nmst_dft		1
Serenity	https://www.uni-muenster.de/Chemie.oc/neugebauer/softwareAKN.html	1	1
SevenNet	https://github.com/MDIL-SNU/SevenNet	1			1
SHRED	https://github.com/lanl/SHRED	1	1
SIESTA	https://siesta-project.org/siesta/index.html	1	1
Simpatico	https://github.com/dmorse/simpatico	1			1
Sire	https://github.com/OpenBioSim/sire	1			1
SIRIUS	https://github.com/electronic-structure/SIRIUS	1	1
SlowQuant	https://github.com/erikkjellgren/SlowQuant	1	1
SMASH	https://sourceforge.net/projects/smash-qc/	1	1
SMMP	https://doi.org/10.17632/p2sc8vvgvt.1				1
Socorro	https://github.com/sandialabs/socorro	1	1
SPARC	https://github.com/SPARC-X/SPARC	1	1
Sparrow	https://github.com/qcscine/sparrow	1		1
Spex	https://www.flapw.de/MaX-7.0/spex/		1
SPHInX	https://sxrepo.mpie.de		1
SPPARKS	https://spparks.github.io	1			1
SPR-KKR	https://www.ebert.cup.uni-muenchen.de/index.php/en/software-en/13-sprkkr		1
TB-LMTO	https://www2.fkf.mpg.de/andersen/LMTODOC/LMTODOC.html		1
TBMaLT	https://github.com/tbmalt/tbmalt	1		1
TBPAC	https://comp.chem.umn.edu/tbpac/	1		1
TBPLaS	https://www.tbplas.net	1		1
TBStudio	https://github.com/mohammadnakhaee/tbstudio	1		1
TeraChem	http://petachem.com/		1
ThreeBodyTB.jl	https://github.com/usnistgov/ThreeBodyTB.jl	1		1
tiberCAD	http://www.tiberlab.com/tibercad-multiscale-simulation.html			1
TIDES	https://github.com/jskretchmer/TIDES	1	1
Tightbinder	https://github.com/alejandrojuria/tightbinder	1		1
TightBinding++	https://tightbinding.github.io	1		1
Tinker	https://dasher.wustl.edu/tinker/				1
TITAN	https://titan.iffgit.fz-juelich.de/TITAN/	1		1
TorchANI	https://aiqm.github.io/torchani/	1			1
TorchMD	https://github.com/torchmd/torchmd	1			1
TorchSim	https://radical-ai.github.io/torch-sim/	1			1
Tremolo-X	https://www.scai.fraunhofer.de/en/business-research-areas/virtual-material-design/products/tremolo-x.html				1
TRESC	https://github.com/Dirac4pi/TRESC	1	1
TURBOMOLE	https://www.turbomole.org/		1
TurtleMD	https://github.com/infretis/turtlemd	1			1
UAMMD	https://github.com/RaulPPelaez/UAMMD	1			1
ULYSSES	https://gitlab.com/siriius/ulysses	1		1
Upside	https://github.com/John-Jumper/Upside-MD	1			1
Uquantchem	https://www.uquantchem.com/uquantchem.html	1	1
VALENCE	https://github.com/VALENCE-software/VALENCE	1	1
Vampire	https://vampire.york.ac.uk	1			1
VASP	https://www.vasp.at/		1
Vegas	https://pcm-ca.github.io/vegas/	1			1
VeloxChem	https://veloxchem.org/	1	1
VOTCA	https://github.com/votca/votca	1	1
VSV	https://github.com/ElsevierSoftwareX/SOFTX-D-15-00054	1			1
Wien2k	http://www.wien2k.at/		1
x2dhf	https://github.com/x2dhf/x2dhf	1	1
XenoView	https://www.vemmer.org/xenoview/xenoview.html				1
Xplor-NIH	https://nmr.cit.nih.gov/xplor-nih/				1
xTB	https://github.com/grimme-lab/xtb	1		1
YASARA	https://www.yasara.org/				1
Zacros	https://zacros.org				1
