# Supplementary material for: The Enduring Relevance of Semiempirical Quantum Mechanics
Source: J Phys Chem A. 2025 Sep 3;129(37):8465–77. doi: 10.1021/acs.jpca.5c03425 (PMC12451668; doi:10.1021/acs.jpca.5c03425)
Supplement: Supplementary file 1 [file jp5c03425_si_001.zip › data/siesta.txt]

2024 903
2023 938
2022 1030
2021 1040
2020 1090
2019 1090
2018 1070
2017 921
2016 1030
2015 1080
2014 1050
2013 1060
2012 946
2011 932
2010 777
2009 718
2008 738
2007 545
2006 504
2005 366
2004 261
2003 156
2002 115
2001 72
2000 33
1999 23
1998 6
1997 3
1996 4
