# Supplementary material for: The Enduring Relevance of Semiempirical Quantum Mechanics
Source: J Phys Chem A. 2025 Sep 3;129(37):8465–77. doi: 10.1021/acs.jpca.5c03425 (PMC12451668; doi:10.1021/acs.jpca.5c03425)
Supplement: Supplementary file 1 [file jp5c03425_si_001.zip › data/mopac.txt]

2024 733
2023 886
2022 815
2021 943
2020 812
2019 907
2018 792
2017 918
2016 875
2015 1010
2014 941
2013 1070
2012 1110
2011 1080
2010 1010
2009 1100
2008 902
2007 1040
2006 1100
2005 1150
2004 985
2003 1240
2002 1260
2001 1180
2000 1300
1999 1290
1998 1470
1997 1520
1996 1380
1995 1350
1994 1120
1993 1020
1992 821
1991 536
1990 376
1989 224
1988 153
1987 98
1986 58
1985 39
1984 23
