# Supplementary material for: The Enduring Relevance of Semiempirical Quantum Mechanics
Source: J Phys Chem A. 2025 Sep 3;129(37):8465–77. doi: 10.1021/acs.jpca.5c03425 (PMC12451668; doi:10.1021/acs.jpca.5c03425)
Supplement: Supplementary file 1 [file jp5c03425_si_001.zip › data/vasp.txt]

2024 18800
2023 16100
2022 15200
2021 12800
2020 11300
2019 10000
2018 8770
2017 7140
2016 7030
2015 6190
2014 5580
2013 4740
2012 4120
2011 3710
2010 3070
2009 2630
2008 2300
2007 1750
2006 1450
2005 1150
2004 930
2003 655
2002 465
2001 328
2000 225
1999 143
1998 66
1997 24
1996 7
