# Supplementary material for: The Enduring Relevance of Semiempirical Quantum Mechanics
Source: J Phys Chem A. 2025 Sep 3;129(37):8465–77. doi: 10.1021/acs.jpca.5c03425 (PMC12451668; doi:10.1021/acs.jpca.5c03425)
Supplement: Supplementary file 1 [file jp5c03425_si_001.zip › data/gaussian.txt]

2024 15900
2023 15800
2022 16100
2021 14600
2020 15800
2019 13300
2018 14800
2017 15400
2016 15000
2015 15100
2014 12200
2013 11700
2012 11700
2011 11000
2010 8790
2009 9060
2008 8770
2007 7310
2006 7950
2005 6810
2004 6010
2003 6020
2002 5370
2001 4820
2000 4840
1999 4190
1998 3660
1997 3050
1996 2630
1995 2100
1994 1830
1993 1650
1992 1330
1991 1070
1990 879
1989 789
1988 746
1987 644
1986 490
1985 406
1984 371
1983 270
1982 309
1981 304
1980 266
1979 218
1978 230
1977 200
1976 157
1975 77
1974 47
1973 12
1972 13
