# Supplementary material for: The Enduring Relevance of Semiempirical Quantum Mechanics
Source: J Phys Chem A. 2025 Sep 3;129(37):8465–77. doi: 10.1021/acs.jpca.5c03425 (PMC12451668; doi:10.1021/acs.jpca.5c03425)
Supplement: Supplementary file 1 [file jp5c03425_si_001.zip › data/charmm.txt]

2024 7040
2023 5760
2022 5810
2021 5210
2020 4440
2019 3980
2018 3810
2017 3590
2016 3450
2015 3170
2014 3140
2013 2830
2012 2700
2011 2230
2010 2070
2009 1930
2008 1730
2007 1500
2006 1520
2005 1310
2004 1180
2003 1040
2002 921
2001 844
2000 798
1999 785
1998 755
1997 811
1996 848
1995 746
1994 642
1993 583
1992 444
1991 373
1990 254
1989 132
1988 87
1987 62
1986 39
1985 25
1984 7
1983 9
1982 2
