# Supplementary material for: The Enduring Relevance of Semiempirical Quantum Mechanics
Source: J Phys Chem A. 2025 Sep 3;129(37):8465–77. doi: 10.1021/acs.jpca.5c03425 (PMC12451668; doi:10.1021/acs.jpca.5c03425)
Supplement: Supplementary file 1 [file jp5c03425_si_001.zip › data/dmol3.txt]

2024 3190
2023 2680
2022 2500
2021 2000
2020 1770
2019 1580
2018 1370
2017 1210
2016 1140
2015 1130
2014 1060
2013 992
2012 940
2011 857
2010 788
2009 744
2008 690
2007 533
2006 435
2005 338
2004 298
2003 215
2002 184
2001 200
2000 178
1999 140
1998 123
1997 125
1996 132
1995 113
1994 103
1993 59
1992 42
1991 39
1990 4
