# Supplementary material for: The Enduring Relevance of Semiempirical Quantum Mechanics
Source: J Phys Chem A. 2025 Sep 3;129(37):8465–77. doi: 10.1021/acs.jpca.5c03425 (PMC12451668; doi:10.1021/acs.jpca.5c03425)
Supplement: Supplementary file 2 [file jp5c03425_si_002.zip]

Archive with 17 entries (16 files):
- software/
- software/figure1.py
- __MACOSX/software/._figure1.py
- software/figure0.py
- __MACOSX/software/._figure0.py
- software/figureS1.py
- __MACOSX/software/._figureS1.py
- software/.DS_Store
- __MACOSX/software/._.DS_Store
- software/hydrogen-reference-data.py
- software/hydrogen-model-fit.py
- software/methods.tex
- __MACOSX/software/._methods.tex
- software/figure3.py
- __MACOSX/software/._figure3.py
- software/figure2.py
- __MACOSX/software/._figure2.py
