# Supplementary material for: The Enduring Relevance of Semiempirical Quantum Mechanics
Source: J Phys Chem A. 2025 Sep 3;129(37):8465–77. doi: 10.1021/acs.jpca.5c03425 (PMC12451668; doi:10.1021/acs.jpca.5c03425)
Supplement: Supplementary file 2 [file jp5c03425_si_002.zip › software/figure1.py]

import numpy as np
import matplotlib
import matplotlib.pyplot as plt
import matplotlib.ticker as ticker
import itertools

matplotlib.rcParams['text.usetex'] = True
matplotlib.rcParams['text.latex.preamble'] = r'\usepackage{crimson}'
matplotlib.rcParams['font.family'] = 'Crimson'
matplotlib.rcParams['font.size'] = 8

fig, ax = plt.subplots(nrows=1, ncols=1, figsize=(7.8,3), tight_layout=False)
plt.subplots_adjust(hspace=0.25)
plt.xlim(1972,2024)
plt.ylim(1,100000)
plt.yscale('log')

y0 = 70000
dy = 0.557
x1 = 2024.5
x2 = 2041

data = []
color_map = {'QM':'red', 'SQM':'limegreen', 'MM':'dodgerblue'}
years = range(1972, 2025)
target = 53
with open("../data/index.txt", "r") as file:
    for line in file:
        words = line.split()
        year, citation = np.loadtxt(f"../data/{words[0]}.txt", unpack=True)
        citation *= (1-float(words[1]))
        total_citation = np.sum(citation)
        citation = np.flip(np.append(citation, np.zeros(target-len(citation))))
        name = ' '.join(words[3:])
        color = color_map[words[2]]
        data.append((name, color, total_citation, citation))

# rank 2024
data.sort(key=lambda x : x[3][-1], reverse=True)
offset0 = 1.32
offset1 = 2.0
for i in range(20):
    name = f'{i+1}. {data[i][0]} ({data[i][3][-1]/1000:.1f}k)'
    ax.annotate(name, (x2, y0), color='black', annotation_clip=False)
    if i < 9:
        ax.annotate(data[i][0], (x2+offset0, y0), color=data[i][1], annotation_clip=False, bbox=dict(color="white", boxstyle="Square, pad=0.0"))
    else:
        ax.annotate(data[i][0], (x2+offset1, y0), color=data[i][1], annotation_clip=False, bbox=dict(color="white", boxstyle="Square, pad=0.0"))
    y0 *= dy

# rank all time
data.sort(key=lambda x : x[2], reverse=True)
old_line = np.ones(53)
for i in range(19,-1,-1):
    name = f'{i+1}. {data[i][0]} ({data[i][2]/1000:.1f}k)'
    y0 /= dy
    ax.annotate(name, (x1, y0), color='black', annotation_clip=False)
    if i < 9:
        ax.annotate(data[i][0], (x1+offset0, y0), color=data[i][1], annotation_clip=False, bbox=dict(color="white", boxstyle="Square, pad=0.0"))
    else:
        ax.annotate(data[i][0], (x1+offset1, y0), color=data[i][1], annotation_clip=False, bbox=dict(color="white", boxstyle="Square, pad=0.0"))
    if i==19:
        new_line = np.copy(data[i][3])
    else:
        new_line = old_line + data[i][3]
    ax.plot(years, new_line, color='black', lw=0.5)
    ax.fill_between(years, new_line, old_line, color=data[i][1], edgecolor='none')
    old_line = new_line

ax.annotate("overall", (x1+offset1, 0.45), annotation_clip=False)
ax.annotate("in 2024", (x2+offset1, 0.45), annotation_clip=False)
ax.set_xlabel('year')
ax.set_ylabel('\# of annual citations')

plt.savefig('figure1.pdf', bbox_inches='tight', pad_inches=0.03)
