# Supplementary material for: The Enduring Relevance of Semiempirical Quantum Mechanics
Source: J Phys Chem A. 2025 Sep 3;129(37):8465–77. doi: 10.1021/acs.jpca.5c03425 (PMC12451668; doi:10.1021/acs.jpca.5c03425)
Supplement: Supplementary file 2 [file jp5c03425_si_002.zip › software/figure0.py]

import numpy as np
import matplotlib
import matplotlib.pyplot as plt
import matplotlib.ticker as ticker
import itertools

matplotlib.rcParams['font.family'] = 'Arial'
matplotlib.rcParams['font.size'] = 8

fig, ax = plt.subplots(nrows=1, ncols=1, figsize=(3.4,1.9), tight_layout=False)
plt.subplots_adjust(hspace=0.25)
plt.xlim(1972,2024)
plt.ylim(0,1)

data = []
color_map = {'QM':'red', 'SQM':'limegreen', 'MM':'dodgerblue'}
rank_map = {'QM':2e6, 'SQM':1e6, 'MM':0}
years = range(1972, 2025)
target = 53
with open("../data/index.txt", "r") as file:
    for line in file:
        words = line.split()
        year, citation = np.loadtxt(f"data/{words[0]}.txt", unpack=True)
        citation *= (1-float(words[1]))
        total_citation = np.sum(citation)
        citation = np.flip(np.append(citation, np.zeros(target-len(citation))))
        name = ' '.join(words[3:])
        data.append((name, words[2], total_citation, citation))

# rank all time
data.sort(key=lambda x : x[2] + rank_map[x[1]], reverse=True)
old_line = np.zeros(53)
total = np.zeros(53)
for datum in data:
    total += datum[3]
for i in range(len(data)-1,-1,-1):
    my_color = color_map[data[i][1]]
    rescale = data[i][3]/total
    new_line = old_line + rescale
    ax.plot(years, new_line, color='black', lw=0.5)
    ax.fill_between(years, new_line, old_line, color=my_color, edgecolor='none')
    old_line = new_line

ax.set_xlabel('year')
ax.set_ylabel('software market share')

ax.annotate("QM", (2025,0.69), color=color_map['QM'], rotation=90, annotation_clip=False)
ax.annotate("SQM", (2025,0.3), color=color_map['SQM'], rotation=90, annotation_clip=False)
ax.annotate("MM", (2025,0.08), color=color_map['MM'], rotation=90, annotation_clip=False)

plt.savefig('figure0.pdf', bbox_inches='tight', pad_inches=0.03)
