# Supplementary material for: The Enduring Relevance of Semiempirical Quantum Mechanics
Source: J Phys Chem A. 2025 Sep 3;129(37):8465–77. doi: 10.1021/acs.jpca.5c03425 (PMC12451668; doi:10.1021/acs.jpca.5c03425)
Supplement: Supplementary file 2 [file jp5c03425_si_002.zip › software/figureS1.py]

import numpy as np
import matplotlib
import matplotlib.pyplot as plt
import matplotlib.ticker as ticker
import itertools

matplotlib.rcParams['text.usetex'] = True
matplotlib.rcParams['text.latex.preamble'] = r'\usepackage{crimson}'
matplotlib.rcParams['font.family'] = 'Crimson'
matplotlib.rcParams['font.size'] = 8

fig, ax = plt.subplots(nrows=1, ncols=1, figsize=(7,9), tight_layout=False)
plt.subplots_adjust(hspace=0.25)
plt.xlim(1972,2024)
plt.ylim(1,100000)
plt.yscale('log')

data = []
color_map = {'QM':'red', 'SQM':'limegreen', 'MM':'dodgerblue'}
years = range(1972, 2025)
target = 53
with open("../data/index.txt", "r") as file:
    for line in file:
        words = line.split()
        year, citation = np.loadtxt(f"../data/{words[0]}.txt", unpack=True)
        citation *= (1-float(words[1]))
        total_citation = np.sum(citation)
        citation = np.flip(np.append(citation, np.zeros(target-len(citation))))
        name = ' '.join(words[3:])
        color = color_map[words[2]]
        data.append((name, color, total_citation, citation))

# rank all time
data.sort(key=lambda x : x[2], reverse=True)
num = 0
mark = '^'
for datum in data:
    ax.plot(years, datum[3], lw=1, marker=mark, ms=2, label=datum[0])
    if num == 9:
        mark = 'o'
    if num == 19:
        mark = 'v'
    num += 1

ax.set_xlabel('year')
ax.set_ylabel('\# of annual citations')
ax.legend(loc=2, frameon=False)

plt.savefig('figureS1.pdf', bbox_inches='tight', pad_inches=0.03)
