# Supplementary material for: The Enduring Relevance of Semiempirical Quantum Mechanics
Source: J Phys Chem A. 2025 Sep 3;129(37):8465–77. doi: 10.1021/acs.jpca.5c03425 (PMC12451668; doi:10.1021/acs.jpca.5c03425)
Supplement: Supplementary file 2 [file jp5c03425_si_002.zip › software/hydrogen-reference-data.py]

# Generate H2 reference data for semiempirical models
import numpy as np
import pyscf

R = np.concatenate([np.arange(0.5, 5, 0.1), np.arange(5, 10, 0.2), np.arange(10, 20.1, 0.4)])

config_list = [(2,0,0,1), (2,1,0,2), (2,1,1,2), (2,2,0,1), (3,0,0,1), (3,1,0,3), (3,1,1,6), (3,2,0,3), (3,2,1,3), (3,3,0,1)]
basis_list = ['def2qzvpp', 'sto-6g', {'H': pyscf.gto.basis.parse('''
        H    S
           23.1030         0.00916360
            4.23592        0.0493615
            1.18506        0.168538
            0.407099       0.370563
            0.158088       0.416492
            0.0651095      0.130334
        ''')}, 'def2svp']

for id, basis in enumerate(basis_list):
    file = open(f'hydrogen_basis{id}.data','w')
    for r in R:
        file.write(f'{r}')
        for config in config_list:
            if config[0] == 2:
                geo = f'H 0 0 0; H {r*0.529177210544} 0 0'
            elif config[0] == 3:
                geo = f'H 0 {r*0.529177210544*np.sqrt(3)/2} 0; H {-r*0.529177210544/2} 0 0; H {r*0.529177210544/2} 0 0'
            else:
                raise RuntimeError
            mol = pyscf.M(atom=geo, basis=basis, charge=config[0]-config[1]-config[2], spin=config[1]-config[2], verbose=9)
            mol.build()
            if config[1] + config[2] == 1:
                mol.charge += 1
                mol.spin = 0
            hf = pyscf.scf.HF(mol).run()
            if config[1] + config[2] > 1:
                ci = pyscf.fci.FCI(hf)
                ci.nroots = config[3]
                ci.kernel()
                if isinstance(ci.e_tot, np.float64):
                    nrg_list = [ci.e_tot]
                else:
                    nrg_list = ci.e_tot[:config[3]]
            elif config[1] + config[2] == 0:
                nrg_list = [hf.e_tot]
            elif config[1] + config[2] == 1:
                nrg_list = hf.mo_energy[:config[3]]
                nrg_list += hf.e_tot
            else:
                raise RuntimeError

            for nrg in nrg_list:
                file.write(f' {nrg}')
        file.write('\n')
        file.flush()
