# Supplementary material for: The Enduring Relevance of Semiempirical Quantum Mechanics
Source: J Phys Chem A. 2025 Sep 3;129(37):8465–77. doi: 10.1021/acs.jpca.5c03425 (PMC12451668; doi:10.1021/acs.jpca.5c03425)
Supplement: Supplementary file 2 [file jp5c03425_si_002.zip › software/hydrogen-model-fit.py]

# Fit a minimal-basis model of hydrogen to small, symmetric cluster data

import bisect
import itertools
import numpy as np
import scipy as sp
import sys
import bisect

def ci_energy(num_up, num_down, E0, Vion, hop, S, V):

    dim = len(Vion)

    # build 1-body term
    Vion_diag = np.diag(Vion)
    H1 = hop + 0.5*Vion_diag@S + 0.5*S@Vion_diag

    # calculate reference MO basis & extend to spin-orbitals
    (E1, orb) = sp.linalg.eigh(H1, S)
    E1_spin = np.append(E1, E1)
    orb_spin = sp.linalg.block_diag(orb, orb)
    S_spin = sp.linalg.block_diag(S, S)
    V_spin = sp.linalg.block_diag(V, V)
    V_spin[:dim, dim:] = V
    V_spin[dim:, :dim] = V

    # build full tensor of 4-center integrals
    V4 = 0.125*np.einsum('il,ij,jk->ijkl', S_spin, V_spin, S_spin) + \
         0.125*np.einsum('il,ik,jk->ijkl', S_spin, V_spin, S_spin) + \
         0.125*np.einsum('il,lj,jk->ijkl', S_spin, V_spin, S_spin) + \
         0.125*np.einsum('il,lk,jk->ijkl', S_spin, V_spin, S_spin)

    # transform 4-center integrals into MO basis
    V4_mo = np.einsum('abcd,ai,bj,ck,dl', V4, orb_spin, orb_spin, orb_spin, orb_spin, optimize=True)

    # build & hash configuration list
    up_list = itertools.combinations(range(dim), num_up)
    down_list = list(itertools.combinations(range(dim, 2*dim), num_down))
    config_list = []
    for up in up_list:
        for down in down_list:
            config_list.append(up + down)
    config_key = lambda x : sum([1<<y for y in x])
    config_list.sort(key=config_key)

    # add orbital energies to CI Hamiltonian
    dim_ci = len(config_list)
    hamiltonian = E0*np.eye(dim_ci)
    for i, config in enumerate(config_list):
        for iorb in config:
            hamiltonian[i, i] += E1_spin[iorb]

    # add interaction terms to CI Hamiltonian
    for i, config in enumerate(config_list):
        annih_list = itertools.combinations(config, 2)
        # all transitions with a specific set of annihilated orbitals
        for annih in annih_list:
            virtual_up = [ x for x in range(dim) if ((x not in config) or (x in annih))]
            virtual_down = [ x for x in range(dim, 2*dim) if ((x not in config) or (x in annih))]
            # spin-conserving excitations
            if annih[0] < dim and annih[1] < dim:
                creat_list = itertools.combinations(virtual_up, 2)
            elif annih[0] >= dim and annih[1] >= dim:
                creat_list = itertools.combinations(virtual_down, 2)
            else:
                creat_list = []
                for x in virtual_up:
                    for y in virtual_down:
                        creat_list.append([x,y])
            base = [ x for x in config if x not in annih]
            # loop over all transitions
            for creat in creat_list:
                trans = base + list(creat)
                j = bisect.bisect_left(config_list, config_key(trans), key=config_key)
                fermion_swaps = bisect.bisect_left(base, creat[0]) + bisect.bisect_left(base, creat[1]) + \
                                bisect.bisect_left(base, annih[0]) + bisect.bisect_left(base, annih[1])
                fermion_sign = 1 - 2*(fermion_swaps%2)
                hamiltonian[j, i] += fermion_sign*(V4_mo[creat[0], creat[1], annih[1], annih[0]] - \
                                                   V4_mo[creat[1], creat[0], annih[1], annih[0]] - \
                                                   V4_mo[creat[0], creat[1], annih[0], annih[1]] + \
                                                   V4_mo[creat[1], creat[0], annih[0], annih[1]])

    # diagonalize CI Hamiltonian
    (nrg, wave) = sp.linalg.eigh(hamiltonian)

    return nrg

# CI energy of a symmetric Hn cluster
def sym_energy(num_atom, num_up, num_down, E0, Vion, hop0, hop1, V0, V1, S):
    E0_multi = (num_atom-1)*num_atom*E0/2
    Vion_vec = Vion*(num_atom-1)*np.ones(num_atom)
    hop_mat = (hop0-hop1)*np.eye(num_atom) + hop1
    S_mat = (1-S)*np.eye(num_atom) + S
    V_mat = (V0-V1)*np.eye(num_atom) + V1
    return ci_energy(num_up, num_down, E0_multi, Vion_vec, hop_mat, S_mat, V_mat)

# Fit model parameters (Vion, hop, S, V) to the full reference data
def fit_model(data, model_old, mode, U):

    hop0 = -0.5

    def objective(model):
        H2plus2_list = sym_energy(2, 0, 0, model[0], model[1], hop0, model[2], U, model[3], model[4])
        H2plus_list = sym_energy(2, 1, 0, model[0], model[1], hop0, model[2], U, model[3], model[4])
        H2_list = sym_energy(2, 1, 1, model[0], model[1], hop0, model[2], U, model[3], model[4])
        H2hs_list = sym_energy(2, 2, 0, model[0], model[1], hop0, model[2], U, model[3], model[4])
        H3plus3_list = sym_energy(3, 0, 0, model[0], model[1], hop0, model[2], U, model[3], model[4])
        H3plus2_list = sym_energy(3, 1, 0, model[0], model[1], hop0, model[2], U, model[3], model[4])
        H3plus_list = sym_energy(3, 1, 1, model[0], model[1], hop0, model[2], U, model[3], model[4])
        H3plushs_list = sym_energy(3, 2, 0, model[0], model[1], hop0, model[2], U, model[3], model[4])
        H3_list = sym_energy(3, 2, 1, model[0], model[1], hop0, model[2], U, model[3], model[4])
        H3hs_list = sym_energy(3, 3, 0, model[0], model[1], hop0, model[2], U, model[3], model[4])

        # skeletal objective function is RMS error for total energies of low-energy electronic configurations of H2 & H3
        if mode == 0:
            obj = (H2plus2_list[0] - data[1])**2 + (H2plus_list[0] - data[2])**2  \
            + (H2_list[0] - data[4])**2 + (H2hs_list[0] - data[6])**2 \
            + (H3plus3_list[0] - data[7])**2 + (H3plus2_list[0] - data[8])**2 + (H3plus_list[0] - data[11])**2 \
            + (H3plushs_list[0] - data[17])**2 + (H3_list[0] - data[20])**2 + (H3hs_list[0] - data[23])**2
        else:
            obj = (H2plus2_list[0] - data[1])**2 + (H2plus_list[0] - data[2])**2 + (H2plus_list[1] - data[3])**2 \
            + (H2_list[0] - data[4])**2 + (H2_list[1] - data[5])**2 + (H2hs_list[0] - data[6])**2 \
            + (H3plus3_list[0] - data[7])**2 + (H3plus2_list[0] - data[8])**2 + (H3plus2_list[1] - data[9])**2 + (H3plus2_list[2] - data[10])**2 \
            + (H3plus_list[0] - data[11])**2 + (H3plus_list[1] - data[12])**2 + (H3plus_list[2] - data[13])**2 \
            + (H3plus_list[3] - data[14])**2 + (H3plus_list[4] - data[15])**2 + (H3plus_list[5] - data[16])**2 \
            + (H3plushs_list[0] - data[17])**2 + (H3plushs_list[1] - data[18])**2 + (H3plushs_list[2] - data[19])**2 \
            + (H3_list[0] - data[20])**2 + (H3_list[1] - data[21])**2 + (H3_list[2] - data[22])**2 + (H3hs_list[0] - data[23])**2

        return obj

    def residual(model):

        H2plus2_list = sym_energy(2, 0, 0, model[0], model[1], hop0, model[2], U, model[3], model[4])
        H2plus_list = sym_energy(2, 1, 0, model[0], model[1], hop0, model[2], U, model[3], model[4])
        H2_list = sym_energy(2, 1, 1, model[0], model[1], hop0, model[2], U, model[3], model[4])
        H2hs_list = sym_energy(2, 2, 0, model[0], model[1], hop0, model[2], U, model[3], model[4])
        H3plus3_list = sym_energy(3, 0, 0, model[0], model[1], hop0, model[2], U, model[3], model[4])
        H3plus2_list = sym_energy(3, 1, 0, model[0], model[1], hop0, model[2], U, model[3], model[4])
        H3plus_list = sym_energy(3, 1, 1, model[0], model[1], hop0, model[2], U, model[3], model[4])
        H3plushs_list = sym_energy(3, 2, 0, model[0], model[1], hop0, model[2], U, model[3], model[4])
        H3_list = sym_energy(3, 2, 1, model[0], model[1], hop0, model[2], U, model[3], model[4])
        H3hs_list = sym_energy(3, 3, 0, model[0], model[1], hop0, model[2], U, model[3], model[4])

        # residual of skeletal objective function is RMS error for total energies of low-energy electronic configurations of H2 & H3
        res = np.zeros(23)
        res[0] = H2plus2_list[0] - data[1]
        res[1] = H2plus_list[0] - data[2]
        res[2] = H2plus_list[1] - data[3]
        res[3] = H2_list[0] - data[4]
        res[4] = H2_list[1] - data[5]
        res[5] = H2hs_list[0] - data[6]
        res[6] = H3plus3_list[0] - data[7]
        res[7] = H3plus2_list[0] - data[8]
        res[8] = H3plus2_list[1] - data[9]
        res[9] = H3plus2_list[2] - data[10]
        res[10] = H3plus_list[0] - data[11]
        res[11] = H3plus_list[1] - data[12]
        res[12] = H3plus_list[2] - data[13]
        res[13] = H3plus_list[3] - data[14]
        res[14] = H3plus_list[4] - data[15]
        res[15] = H3plus_list[5] - data[16]
        res[16] = H3plushs_list[0] - data[17]
        res[17] = H3plushs_list[1] - data[18]
        res[18] = H3plushs_list[2] - data[19]
        res[19] = H3_list[0] - data[20]
        res[20] = H3_list[1] - data[21]
        res[21] = H3_list[2] - data[22]
        res[22] = H3hs_list[0] - data[23]

        return res

    # explicitly define finite-different gradient for clarity
    def gradient(model, lock_S=None):
        grad = np.empty(5)
        for i in range(5):
            model_diff = model.copy()
            model_diff[i] += 2e-7
            obj_plus2 = objective(model_diff)
            model_diff[i] -= 1e-7
            obj_plus = objective(model_diff)
            model_diff[i] -= 2e-7
            obj_minus = objective(model_diff)
            model_diff[i] -= 1e-7
            obj_minus2 = objective(model_diff)
            grad[i] = (-obj_plus2 + 8*obj_plus - 8*obj_minus + obj_minus2)/12e-7
        return grad

    # explicitly define finite-different hessian for testing
    def hessian(model, lock_S=None):
        hess = np.empty((5,5))
        for i in range(5):
            model_diff = model.copy()
            model_diff[i] += 2e-7
            grad_plus2 = gradient(model_diff)
            model_diff[i] -= 1e-7
            grad_plus = gradient(model_diff)
            model_diff[i] -= 2e-7
            grad_minus = gradient(model_diff)
            model_diff[i] -= 1e-7
            grad_minus2 = gradient(model_diff)
            hess[:,i] = (-grad_plus2 + 8*grad_plus - 8*grad_minus + grad_minus2)/12e-7
        return hess

    # first guess is either a physically reasonable guess or the previous optimum
    guess = [2, -1.0, -0.3, 1.0, 0.0]
    E0 = 1.0/data[0]
    guess = [E0, -E0, 0.0, E0, 0.0]
    if len(model_old) == 5:
        guess = model_old.copy()
    result = sp.optimize.minimize(objective, guess, jac=gradient, method='BFGS')
    assert result.success, f"failure in model fitting ({result.message})"
    if result.x[2] > 0.0:
        guess = result.x
        guess[2] = -guess[2]
        guess[4] = -guess[4]
        result = sp.optimize.minimize(objective, guess, jac=gradient, method='BFGS')
        assert result.success, f"failure in model fitting ({result.message})"
    model = result.x
    score = objective(model)
    res = residual(model)
    if mode == 0:
        score = np.sqrt((res[0]**2 + res[1]**2 + res[3]**2 + res[5]**2 + res[6]**2 + res[7]**2 + res[10]**2 \
        + res[16]**2 + res[19]**2 + res[22]**2)/10)
    else:
        score = np.sqrt(np.dot(res, res)/23.0)

#    hess = hessian(model, lock_S=0.0)
#    val, vec = np.linalg.eigh(hess)
#    print("hess:", val, vec[:,0])
#    null = vec[:,0]

    # reference score for asymptotic model
#    E0 = 1.0/data[0]
#    model0 = [ E0, -E0, 0.0, E0, 0.0]
#    score0 = objective(model0)
#    print("score = ", np.sqrt(score), np.sqrt(score0))

#    res = residual(model)
#    print("res:", res)

    return model, score

# load FCI/QZ reference data
reference_data = np.loadtxt("../data/hydrogen_basis0.data") # R H2++ H2+[2] H2[2] H2(hs) H3+++ H3++[3] H3+[6] H3+(hs)[3] H3[3] H3(hs)
reference_data = np.flip(reference_data, axis=0)

model_old = []

mode = int(sys.argv[1]) # 0 for ground-state fits, 1 for full sector fits
U = float(sys.argv[2]) # being tuned by hand in "interactive" outer loop

for row in reference_data:
    model, error = fit_model(row, model_old, mode, U)
    model_old = model
    print(f"{row[0]:.1f}", model[0], model[1], model[2], model[3], model[4], error)
