# Supplementary material for: The Enduring Relevance of Semiempirical Quantum Mechanics
Source: J Phys Chem A. 2025 Sep 3;129(37):8465–77. doi: 10.1021/acs.jpca.5c03425 (PMC12451668; doi:10.1021/acs.jpca.5c03425)
Supplement: Supplementary file 2 [file jp5c03425_si_002.zip › software/figure3.py]

import numpy as np
import matplotlib
import matplotlib.pyplot as plt
import matplotlib.ticker as ticker
import itertools

matplotlib.rcParams['text.usetex'] = True
matplotlib.rcParams['text.latex.preamble'] = r'\usepackage{crimson}'
matplotlib.rcParams['font.family'] = 'Crimson'
matplotlib.rcParams['font.size'] = 8

fig, ax = plt.subplots(nrows=2, ncols=2, figsize=(7,6), tight_layout=False)
plt.subplots_adjust(hspace=0.25)

R1, Vpp1, Vep1, h1, Vee1, s1, rms1 = np.loadtxt(f"../data/fit1.out", unpack=True)
R2, Vpp2, Vep2, h2, Vee2, s2, rms2 = np.loadtxt(f"../data/fit2.out", unpack=True)

data0 = np.loadtxt("../data/hydrogen_basis0.data", unpack=True) # reference
data1 = np.loadtxt("../data/hydrogen_basis1.data", unpack=True) # STO-6G
data2 = np.loadtxt("../data/hydrogen_basis2.data", unpack=True) # rescaled STO-6G
data3 = np.loadtxt("../data/hydrogen_basis3.data", unpack=True) # def2-SVP

data0b = data0[[1,2,4,6,7,8,11,17,20,23], :]
data1b = data1[[1,2,4,6,7,8,11,17,20,23], :]
data2b = data2[[1,2,4,6,7,8,11,17,20,23], :]
data3b = data3[[1,2,4,6,7,8,11,17,20,23], :]

ax[0, 0].set_xlim(0,20)
ax[0, 0].set_ylim(-1.5,2.5)
ax[0, 0].plot(R1,h1, label=r'$H$')
ax[0, 0].plot(R1,s1, label=r'$S$')
ax[0, 0].plot(R1,Vpp1, label=r'$V_{\mathrm{HH}}$')
ax[0, 0].plot(R1,Vep1, label=r'$V_{\mathrm{eH}}$')
ax[0, 0].plot(R1,Vee1, label=r'$V_{\mathrm{ee}}$')
ax[0, 0].plot(0,0.93, color='#9467bd', marker='.',ms=7, clip_on=False)

ax[0, 1].set_xlim(0,20)
ax[0, 1].set_ylim(-1.5,2.5)
ax[0, 1].plot(R2,h2, label=r'$H$')
ax[0, 1].plot(R2,s2, label=r'$S$')
ax[0, 1].plot(R2,Vpp2, label=r'$V_{\mathrm{HH}}$')
ax[0, 1].plot(R2,Vep2, label=r'$V_{\mathrm{eH}}$')
ax[0, 1].plot(R2,Vee2, label=r'$V_{\mathrm{ee}}$')
ax[0, 1].plot(0,0.8, color='#9467bd', marker='.', ms=7, clip_on=False)

ax[1, 0].set_xlim(0,20)
ax[1, 0].set_ylim(1e-6,10)
ax[1, 0].semilogy(data0[0,:],np.linalg.norm(data1b-data0b,axis=0)/np.sqrt(10.0), label='FCI/STO-6G')
ax[1, 0].semilogy(data0[0,:],np.linalg.norm(data2b-data0b,axis=0)/np.sqrt(10.0), label='FCI/STO-6G\'')
ax[1, 0].semilogy(data0[0,:],np.linalg.norm(data3b-data0b,axis=0)/np.sqrt(10.0), label='FCI/def2-SVP')
ax[1, 0].semilogy(R1,rms1, label='FCI/SQM')

ax[1, 1].set_xlim(0,20)
ax[1, 1].set_ylim(1e-6,10)
ax[1, 1].semilogy(data0[0,:],np.linalg.norm(data1-data0,axis=0)/np.sqrt(23.0), label='FCI/STO-6G')
ax[1, 1].semilogy(data0[0,:],np.linalg.norm(data2-data0,axis=0)/np.sqrt(23.0), label='FCI/STO-6G\'')
ax[1, 1].semilogy(data0[0,:],np.linalg.norm(data3-data0,axis=0)/np.sqrt(23.0), label='FCI/def2-SVP')
ax[1, 1].semilogy(R2,rms2, label='FCI/SQM')

ax[1, 0].set_xlabel('H-H distance (bohr)')
ax[1, 1].set_xlabel('H-H distance (bohr)')

ax[0, 0].set_ylabel('parameter value (a.u.)')
ax[1, 0].set_ylabel('RMS energy error (Ha)')

ax[0, 0].legend(loc=1, frameon=False)
ax[0, 1].legend(loc=1, frameon=False)
ax[1, 0].legend(loc=3, frameon=False)
ax[1, 1].legend(loc=3, frameon=False)

ax[0, 0].text(0.8,2.2,'(a)',fontsize='large')
ax[0, 1].text(0.8,2.2,'(b)',fontsize='large')
ax[1, 0].text(0.8,3,'(c)',fontsize='large')
ax[1, 1].text(0.8,3,'(d)',fontsize='large')

plt.savefig('figure3.pdf', bbox_inches='tight', pad_inches=0.03)
