# Supplementary material for: The Enduring Relevance of Semiempirical Quantum Mechanics
Source: J Phys Chem A. 2025 Sep 3;129(37):8465–77. doi: 10.1021/acs.jpca.5c03425 (PMC12451668; doi:10.1021/acs.jpca.5c03425)
Supplement: Supplementary file 2 [file jp5c03425_si_002.zip › software/figure2.py]

import numpy as np
import matplotlib
import matplotlib.pyplot as plt
import matplotlib.ticker as ticker
import itertools

matplotlib.rcParams['text.usetex'] = True
matplotlib.rcParams['text.latex.preamble'] = r'\usepackage{crimson}'
matplotlib.rcParams['font.family'] = 'Crimson'
matplotlib.rcParams['font.size'] = 8

fig, ax = plt.subplots(nrows=1, ncols=1, figsize=(3.33,3), tight_layout=False)
plt.subplots_adjust(hspace=0.25)
plt.xlim(1983,2024)
plt.ylim(1,10000)
plt.yscale('log')

mop_year, mop_cite = np.loadtxt(f"../data/mopac.txt", unpack=True)
mop_cite *= 0.99

xtb_year, xtb_cite = np.loadtxt(f"../data/xtb.txt", unpack=True)
xtb_cite *= 0.86

dftb_year, dftb_cite = np.loadtxt(f"../data/dftb.txt", unpack=True)
dftb_cite *= 0.58

ax.plot(mop_year, mop_cite, lw=1, marker='v', ms=2, label='MOPAC', color='red')
ax.plot(dftb_year, dftb_cite, lw=1, marker='o', ms=2, label='DFTB+', color='limegreen')
ax.plot(xtb_year, xtb_cite, lw=1, marker='^', ms=2, label='xTB', color='dodgerblue')

ax.set_xlabel('year')
ax.set_ylabel('\# of annual citations')
ax.legend(loc=2, frameon=False)

plt.savefig('figure2.pdf', bbox_inches='tight', pad_inches=0.03)
